# Supplementary material for: Estimating extra length of stay due to healthcare-associated infections before and after implementation of a hospital-wide infection control program
Source: PLoS One. 2019 May 17;14(5):e0217159. doi: 10.1371/journal.pone.0217159 (PMC6524816; doi:10.1371/journal.pone.0217159)
Supplement: S1 Dataset — (XLSX) [file pone.0217159.s004.xlsx]

## Sheet: General ward_Period 1
id	entry	exit	from	to
1	0	2	0	2
2	0	4	0	2
3	0	5	0	2
4	0	7	0	2
5	0	2	0	2
6	0	11	0	2
7	0	6	0	2
8	0	6	0	2
9	0	5	0	2
10	0	4	0	2
11	0	5	0	2
12	0	6	0	2
13	0	8	0	2
14	0	6	0	2
15	0	2	0	2
16	0	4	0	2
17	0	4	0	2
18	0	5	0	2
19	0	5	0	2
20	0	13	0	2
21	0	6	0	2
22	0	8	0	2
23	0	4	0	2
24	0	3	0	2
25	0	2	0	2
26	0	10	0	2
27	0	2	0	2
28	0	4	0	2
29	0	6	0	2
30	0	14	0	2
31	0	17	0	2
32	0	18	0	2
33	0	4	0	2
34	0	9	0	2
35	0	2	0	2
36	0	4	0	2
37	0	12	0	2
38	0	5	0	2
39	0	16	0	2
40	0	2	0	2
41	0	6	0	2
42	0	2	0	2
43	0	5	0	2
44	0	4	0	2
45	0	9	0	2
46	0	22	0	2
47	0	4	0	2
48	0	8	0	2
49	0	2	0	2
50	0	7	0	2
51	0	3	0	2
52	0	5	0	2
53	0	3	0	2
54	0	7	0	2
55	0	9	0	2
56	0	15	0	2
57	0	10	0	2
58	0	4	0	2
59	0	10	0	2
60	0	2	0	2
61	0	7	0	2
62	0	3	0	2
63	0	2	0	2
64	0	5	0	2
65	0	2	0	2
66	0	2	0	2
67	0	3	0	2
68	0	5	0	2
69	0	4	0	2
70	0	3	0	2
71	0	3	0	2
72	0	3	0	2
73	0	10	0	1
73	10	36	1	2
74	0	12	0	2
75	0	8	0	2
76	0	3	0	2
77	0	7	0	2
78	0	6	0	2
79	0	10	0	2
80	0	6	0	2
81	0	6	0	2
82	0	6	0	2
83	0	2	0	2
84	0	3	0	2
85	0	10	0	2
86	0	14	0	2
87	0	13	0	2
88	0	10	0	2
89	0	6	0	2
90	0	5	0	2
91	0	15	0	2
92	0	3	0	2
93	0	28	0	2
94	0	2	0	2
95	0	45	0	2
96	0	2	0	2
97	0	5	0	2
98	0	6	0	2
99	0	9	0	2
100	0	3	0	2
101	0	6	0	2
102	0	3	0	2
103	0	3	0	2
104	0	23	0	2
105	0	2	0	2
106	0	2	0	2
107	0	4	0	2
108	0	0.5	0	1
108	0.5	20.5	1	2
109	0	6	0	2
110	0	5	0	2
111	0	16	0	2
112	0	2	0	2
113	0	15	0	2
114	0	7	0	2
115	0	6	0	2
116	0	7	0	2
117	0	11	0	2
118	0	4	0	2
119	0	5	0	2
120	0	8	0	2
121	0	5	0	2
122	0	9	0	2
123	0	5	0	2
124	0	13	0	2
125	0	11	0	2
126	0	19	0	2
127	0	11	0	2
128	0	5	0	2
129	0	4	0	2
130	0	6	0	2
131	0	11	0	2
132	0	2	0	2
133	0	5	0	2
134	0	56.0417	0	2
135	0	10	0	2
136	0	3	0	2
137	0	2	0	2
138	0	4	0	2
139	0	6	0	2
140	0	10	0	3
141	0	3	0	2
142	0	0.5	0	1
142	0.5	4.5	1	2
143	0	4	0	2
144	0	7	0	2
145	0	7	0	2
146	0	36	0	2
147	0	2	0	2
148	0	5	0	3
149	0	4	0	2
150	0	3	0	2
151	0	4	0	2
152	0	2	0	2
153	0	11	0	2
154	0	5	0	2
155	0	5	0	2
156	0	5	0	2
157	0	8	0	2
158	0	7	0	2
159	0	16	0	2
160	0	9	0	2
161	0	7	0	2
162	0	10	0	2
163	0	7	0	2
164	0	4	0	2
165	0	6	0	1
165	6	43	1	2
166	0	2	0	2
167	0	9	0	2
168	0	8	0	2
169	0	7	0	2
170	0	6	0	2
171	0	6	0	2
172	0	7	0	2
173	0	12	0	2
174	0	4	0	2
175	0	8	0	2
176	0	3	0	2
177	0	3	0	2
178	0	6	0	2
179	0	6	0	2
180	0	3	0	2
181	0	5	0	2
182	0	4	0	2
183	0	5	0	2
184	0	7	0	2
185	0	2	0	2
186	0	4	0	2
187	0	11	0	2
188	0	7	0	2
189	0	0.5	0	1
189	0.5	4.5	1	2
190	0	2	0	2
191	0	2	0	2
192	0	2	0	2
193	0	8	0	2
194	0	3	0	2
195	0	7	0	2
196	0	9	0	2
197	0	6	0	2
198	0	6	0	2
199	0	9	0	2
200	0	30	0	2
201	0	8	0	2
202	0	2	0	2
203	0	2	0	2
204	0	9	0	2
205	0	2	0	2
206	0	17	0	2
207	0	3	0	2
208	0	3	0	2
209	0	3	0	2
210	0	3	0	3
211	0	3	0	2
212	0	7	0	2
213	0	9	0	2
214	0	2	0	2
215	0	8	0	2
216	0	5	0	2
217	0	8	0	2
218	0	9	0	2
219	0	3	0	2
220	0	5	0	2
221	0	28	0	2
222	0	9	0	2
223	0	3	0	2
224	0	2	0	2
225	0	3	0	2
226	0	3	0	2
227	0	9	0	2
228	0	7	0	2
229	0	2	0	2
230	0	5	0	2
231	0	3	0	2
232	0	2	0	2
233	0	2	0	2
234	0	6	0	2
235	0	6	0	2
236	0	9	0	2
237	0	34	0	2
238	0	13	0	2
239	0	8	0	2
240	0	7	0	2
241	0	2	0	2
242	0	4	0	2
243	0	8	0	2
244	0	19	0	2
245	0	5	0	2
246	0	6	0	2
247	0	6	0	2
248	0	4	0	2
249	0	12	0	2
250	0	4	0	2
251	0	2	0	2
252	0	5	0	2
253	0	3	0	2
254	0	14	0	2
255	0	24	0	2
256	0	2	0	2
257	0	4	0	2
258	0	10	0	2
259	0	5	0	2
260	0	15	0	2
261	0	12	0	2
262	0	6	0	2
263	0	4	0	2
264	0	5	0	2
265	0	6	0	2
266	0	13	0	2
267	0	6	0	2
268	0	3	0	2
269	0	4	0	2
270	0	3	0	2
271	0	8	0	2
272	0	6	0	2
273	0	8	0	2
274	0	4	0	2
275	0	2	0	2
276	0	2	0	2
277	0	3	0	2
278	0	3	0	2
279	0	4	0	2
280	0	16	0	2
281	0	3	0	2
282	0	8	0	2
283	0	9	0	2
284	0	15	0	2
285	0	8	0	2
286	0	4	0	2
287	0	9	0	2
288	0	10	0	2
289	0	2	0	2
290	0	3	0	2
291	0	8	0	2
292	0	3	0	2
293	0	3	0	2
294	0	11	0	2
295	0	3	0	2
296	0	15	0	2
297	0	4	0	2
298	0	13	0	2
299	0	15	0	2
300	0	2	0	2
301	0	6	0	2
302	0	3	0	2
303	0	3	0	2
304	0	5	0	2
305	0	9	0	2
306	0	9	0	2
307	0	14	0	2
308	0	9	0	2
309	0	15	0	2
310	0	2	0	2
311	0	3	0	2
312	0	3	0	2
313	0	7	0	2
314	0	6	0	2
315	0	3	0	2
316	0	6	0	2
317	0	7	0	2
318	0	2	0	2
319	0	3	0	2
320	0	5	0	2
321	0	28	0	2
322	0	6	0	2
323	0	5	0	2
324	0	9	0	2
325	0	13	0	2
326	0	8	0	2
327	0	2	0	2
328	0	4	0	2
329	0	9	0	2
330	0	14	0	2
331	0	9	0	2
332	0	3	0	2
333	0	14	0	2
334	0	6	0	2
335	0	19	0	2
336	0	2	0	2
337	0	17	0	2
338	0	4	0	2
339	0	22	0	2
340	0	4	0	2
341	0	7	0	2
342	0	8	0	2
343	0	2	0	2
344	0	6	0	2
345	0	6	0	2
346	0	6	0	2
347	0	8	0	2
348	0	19	0	2
349	0	8	0	2
350	0	5	0	2
351	0	8	0	2
352	0	4	0	2
353	0	0.5	0	1
353	0.5	19.5	1	2
354	0	6	0	2
355	0	6	0	2
356	0	4	0	2
357	0	2	0	2
358	0	3	0	2
359	0	6	0	2
360	0	4	0	2
361	0	4	0	2
362	0	6	0	2
363	0	7	0	2
364	0	12	0	2
365	0	3	0	2
366	0	4	0	2
367	0	4	0	2
368	0	2	0	2
369	0	4	0	2
370	0	6	0	2
371	0	6	0	2
372	0	14	0	3
373	0	10	0	2
374	0	2	0	2
375	0	3	0	2
376	0	3	0	2
377	0	15	0	2
378	0	3	0	2
379	0	3	0	2
380	0	9	0	2
381	0	3	0	2
382	0	10	0	2
383	0	6	0	2
384	0	9	0	2
385	0	9	0	2
386	0	5	0	2
387	0	6	0	2
388	0	7	0	2
389	0	2	0	2
390	0	10	0	2
391	0	8	0	2
392	0	18	0	2
393	0	5	0	2
394	0	3	0	2
395	0	2	0	2
396	0	26	0	2
397	0	5	0	2
398	0	14	0	2
399	0	4	0	2
400	0	2	0	2
401	0	3	0	2
402	0	15	0	2
403	0	15	0	2
404	0	37.0417	0	2
405	0	10	0	2
406	0	5	0	2
407	0	2	0	2
408	0	4	0	2
409	0	7	0	2
410	0	21	0	2
411	0	9	0	2
412	0	8	0	2
413	0	3	0	2
414	0	5	0	2
415	0	3	0	2
416	0	10	0	2
417	0	5	0	2
418	0	4	0	2
419	0	4	0	2
420	0	4	0	2
421	0	7	0	2
422	0	22	0	2
423	0	3	0	2
424	0	6	0	2
425	0	7	0	2
426	0	4	0	2
427	0	5	0	2
428	0	8	0	2
429	0	8	0	2
430	0	2	0	2
431	0	15	0	2
432	0	7	0	2
433	0	6	0	2
434	0	8	0	2
435	0	16	0	2
436	0	7	0	2
437	0	3	0	2
438	0	6	0	2
439	0	6	0	2
440	0	4	0	2
441	0	6	0	2
442	0	16	0	2
443	0	6	0	2
444	0	6	0	2
445	0	12	0	2
446	0	27	0	2
447	0	9	0	2
448	0	3	0	2
449	0	2	0	2
450	0	15	0	1
450	15	27	1	2
451	0	2	0	2
452	0	7	0	2
453	0	2	0	2
454	0	9	0	2
455	0	14	0	2
456	0	10	0	2
457	0	20	0	2
458	0	7	0	2
459	0	4	0	2
460	0	22	0	2
461	0	8	0	2
462	0	3	0	2
463	0	6	0	2
464	0	6	0	2
465	0	13	0	2
466	0	5	0	2
467	0	8	0	2
468	0	4	0	2
469	0	13	0	2
470	0	4	0	2
471	0	2	0	2
472	0	12	0	2
473	0	9	0	2
474	0	5	0	2
475	0	12	0	2
476	0	11	0	2
477	0	5	0	2
478	0	4	0	2
479	0	9	0	2
480	0	19	0	2
481	0	4	0	2
482	0	2	0	2
483	0	3	0	2
484	0	5	0	2
485	0	7	0	2
486	0	9	0	2
487	0	19	0	2
488	0	4	0	2
489	0	5	0	2
490	0	5	0	2
491	0	18	0	2
492	0	18	0	2
493	0	10	0	2
494	0	4	0	2
495	0	4	0	2
496	0	4	0	2
497	0	11	0	2
498	0	3	0	2
499	0	10	0	2
500	0	10	0	2
501	0	4	0	2
502	0	4	0	2
503	0	3	0	2
504	0	11	0	2
505	0	8	0	2
506	0	5	0	2
507	0	8	0	2
508	0	4	0	2
509	0	4	0	2
510	0	10	0	2
511	0	8	0	2
512	0	3	0	2
513	0	2	0	2
514	0	4	0	2
515	0	10	0	2
516	0	8	0	2
517	0	9	0	2
518	0	4	0	2
519	0	7	0	2
520	0	4	0	2
521	0	4	0	3
522	0	2	0	2
523	0	6	0	2
524	0	3	0	2
525	0	3	0	2
526	0	2	0	2
527	0	6	0	2
528	0	6	0	2
529	0	2	0	2
530	0	17	0	2
531	0	6	0	2
532	0	5	0	2
533	0	10	0	2
534	0	4	0	2
535	0	9	0	2
536	0	4	0	2
537	0	13	0	2
538	0	3	0	2
539	0	0.5	0	1
539	0.5	7.5	1	2
540	0	6	0	2
541	0	2	0	2
542	0	4	0	2
543	0	16	0	2
544	0	11	0	2
545	0	8	0	2
546	0	8	0	2
547	0	3	0	2
548	0	5	0	2
549	0	2	0	2
550	0	5	0	2
551	0	6	0	2
552	0	15.0417	0	2
553	0	5	0	2
554	0	13	0	2
555	0	8	0	2
556	0	23	0	2
557	0	12	0	2
558	0	2	0	2
559	0	5	0	2
560	0	6	0	2
561	0	7	0	2
562	0	2	0	2
563	0	4	0	2
564	0	8	0	2
565	0	2	0	2
566	0	2	0	2
567	0	8	0	2
568	0	5	0	2
569	0	26.0417	0	2
570	0	7	0	2
571	0	13	0	2
572	0	3	0	2
573	0	28.0417	0	2
574	0	8	0	2
575	0	6	0	2
576	0	21	0	2
577	0	15	0	2
578	0	4	0	2
579	0	4	0	2
580	0	4	0	2
581	0	4	0	2
582	0	3	0	2
583	0	5	0	2
584	0	3	0	2
585	0	5	0	2
586	0	4	0	2
587	0	7	0	2
588	0	6	0	2
589	0	2	0	2
590	0	4	0	2
591	0	4	0	2
592	0	7	0	2
593	0	3	0	2
594	0	8	0	2
595	0	6	0	2
596	0	9	0	2
597	0	5	0	2
598	0	3	0	2
599	0	3	0	2
600	0	7	0	2
601	0	4	0	2
602	0	2	0	2
603	0	14	0	2
604	0	7	0	2
605	0	8	0	2
606	0	7	0	2
607	0	3	0	2
608	0	20	0	2
609	0	47.0417	0	2
610	0	3	0	2
611	0	5	0	2
612	0	13	0	2
613	0	3	0	2
614	0	3	0	2
615	0	2	0	2
616	0	3	0	2
617	0	3	0	2
618	0	3	0	2
619	0	15	0	2
620	0	2	0	2
621	0	10	0	2
622	0	6	0	2
623	0	3	0	2
624	0	3	0	2
625	0	6	0	2
626	0	5	0	2
627	0	8	0	2
628	0	3	0	2
629	0	2	0	2
630	0	5	0	2
631	0	5	0	2
632	0	3	0	2
633	0	7	0	2
634	0	4	0	2
635	0	9	0	2
636	0	4	0	2
637	0	3	0	2
638	0	23.0417	0	2
639	0	8	0	2
640	0	7	0	2
641	0	4	0	2
642	0	3	0	2
643	0	4	0	2
644	0	9	0	2
645	0	3	0	2
646	0	7	0	2
647	0	11	0	2
648	0	2	0	2
649	0	10	0	2
650	0	10	0	2
651	0	7	0	2
652	0	4	0	2
653	0	8	0	2
654	0	4	0	2
655	0	6	0	2
656	0	3	0	2
657	0	2	0	2
658	0	3	0	2
659	0	4	0	2
660	0	6	0	2
661	0	9	0	2
662	0	6	0	2
663	0	7	0	2
664	0	2	0	2
665	0	10	0	2
666	0	8	0	2
667	0	3	0	2
668	0	6	0	2
669	0	13	0	2
670	0	3	0	2
671	0	12	0	2
672	0	6	0	2
673	0	17	0	2
674	0	10	0	2
675	0	8	0	2
676	0	4	0	2
677	0	16	0	2
678	0	24.0417	0	2
679	0	4	0	2
680	0	3	0	2
681	0	6	0	2
682	0	2	0	2
683	0	3	0	2
684	0	31.0417	0	2
685	0	9	0	2
686	0	6	0	2
687	0	3	0	2
688	0	6	0	2
689	0	9	0	2
690	0	2	0	2
691	0	20.0417	0	2
692	0	8	0	2
693	0	12	0	2
694	0	8	0	2
695	0	5	0	2
696	0	18	0	2
697	0	2	0	2
698	0	2	0	2
699	0	5	0	2
700	0	7	0	1
700	7	9	1	2
701	0	28.0417	0	2
702	0	10	0	2
703	0	3	0	2
704	0	7	0	2
705	0	4	0	2
706	0	12	0	2
707	0	7	0	2
708	0	2	0	2
709	0	2	0	2
710	0	2	0	2
711	0	10	0	2
712	0	2	0	2
713	0	8	0	2
714	0	4	0	2
715	0	2	0	2
716	0	11	0	2
717	0	2	0	2
718	0	6	0	2
719	0	9	0	3
720	0	15	0	2
721	0	9	0	2
722	0	12	0	2
723	0	12	0	2
724	0	7	0	2
725	0	10	0	2
726	0	8	0	2
727	0	4	0	2
728	0	6	0	2
729	0	6	0	2
730	0	29.0417	0	2
731	0	16	0	2
732	0	6	0	2
733	0	5	0	2
734	0	4	0	2
735	0	4	0	2
736	0	11	0	2
737	0	2	0	2
738	0	4	0	2
739	0	11	0	2
740	0	7	0	2
741	0	6	0	2
742	0	4	0	2
743	0	6	0	2
744	0	3	0	2
745	0	4	0	2
746	0	9	0	2
747	0	3	0	2
748	0	3	0	2
749	0	5	0	2
750	0	4	0	2
751	0	3	0	2
752	0	16.0417	0	2
753	0	4	0	2
754	0	33.0417	0	2
755	0	3	0	2
756	0	4	0	2
757	0	2	0	2
758	0	3	0	2
759	0	4	0	2
760	0	25.0417	0	2
761	0	2	0	2
762	0	4	0	2
763	0	29.0417	0	2
764	0	2	0	2
765	0	4	0	2
766	0	4	0	2
767	0	4	0	2
768	0	2	0	2
769	0	10	0	2
770	0	3	0	2
771	0	3	0	2
772	0	15.0417	0	2
773	0	3	0	2
774	0	3	0	2
775	0	20.0417	0	2
776	0	8	0	2
777	0	6	0	2
778	0	7	0	2
779	0	7	0	2
780	0	2	0	2
781	0	2	0	2
782	0	4	0	2
783	0	8	0	2
784	0	2	0	2
785	0	3	0	2
786	0	5	0	2
787	0	7	0	2
788	0	15.0417	0	2
789	0	7	0	2
790	0	2	0	2
791	0	4	0	2
792	0	2	0	2
793	0	8	0	2
794	0	4	0	2
795	0	6	0	2
796	0	36.0417	0	2
797	0	6	0	2
798	0	6	0	2
799	0	6	0	2
800	0	5	0	2
801	0	8	0	2
802	0	5	0	2
803	0	7	0	2
804	0	16.0417	0	2
805	0	6	0	2
806	0	6	0	2
807	0	6	0	2
808	0	2	0	2
809	0	13.0417	0	2
810	0	2	0	2
811	0	8	0	2
812	0	2	0	2
813	0	12.0417	0	2
814	0	1	0	1
814	1	13.0417	1	2
815	0	66.0417	0	2
816	0	5	0	2
817	0	12.0417	0	2
818	0	3	0	2
819	0	5	0	2
820	0	11.0417	0	2
821	0	14.0417	0	2
822	0	2	0	2
823	0	4	0	2
824	0	8	0	2
825	0	8	0	2
826	0	13.0417	0	2
827	0	6	0	2
828	0	9	0	2
829	0	2	0	2
830	0	6	0	2
831	0	14.0417	0	2
832	0	7	0	2
833	0	25.0417	0	2
834	0	5	0	2
835	0	5	0	2
836	0	3	0	2
837	0	3	0	2
838	0	7.04167	0	2
839	0	5	0	2
840	0	2	0	2
841	0	4	0	2
842	0	21.0417	0	2
843	0	13.0417	0	2
844	0	5	0	2
845	0	5	0	2
846	0	2	0	2
847	0	3	0	2
848	0	4	0	2
849	0	13.0417	0	2
850	0	3	0	2
851	0	3	0	2
852	0	10.0417	0	2
853	0	30.0417	0	2
854	0	7	0	2
855	0	3	0	2
856	0	4	0	2
857	0	25.0417	0	2
858	0	4	0	2
859	0	5	0	2
860	0	5	0	2
861	0	4	0	2
862	0	11.0417	0	2
863	0	11.0417	0	2
864	0	4	0	2
865	0	7.04167	0	2
866	0	2	0	2
867	0	4	0	2
868	0	2	0	2
869	0	7.04167	0	2
870	0	3	0	2
871	0	7.04167	0	2
872	0	5	0	2
873	0	21.0417	0	2
874	0	6	0	2
875	0	3	0	2
876	0	8.04167	0	2
877	0	9.04167	0	2
878	0	9.04167	0	2
879	0	3	0	2
880	0	9.04167	0	2
881	0	4	0	2
882	0	3	0	2
883	0	4	0	2
884	0	23.0417	0	2
885	0	5	0	2
886	0	2	0	2
887	0	7.04167	0	2
888	0	10.0417	0	2
889	0	3	0	2
890	0	10.0417	0	2
891	0	2	0	2
892	0	2	0	2
893	0	5	0	2
894	0	7.04167	0	2
895	0	2	0	2
896	0	2	0	2
897	0	9.04167	0	2
898	0	9.04167	0	2
899	0	14.0417	0	2
900	0	2	0	2
901	0	7.04167	0	2
902	0	7.04167	0	2
903	0	7.04167	0	2
904	0	8.04167	0	2
905	0	8.04167	0	2
906	0	13.0417	0	2
907	0	22.0417	0	2
908	0	11.0417	0	2
909	0	4	0	2
910	0	8.04167	0	2
911	0	7.04167	0	2
912	0	5	0	2
913	0	2	0	2
914	0	2	0	2
915	0	2	0	2
916	0	8.04167	0	2
917	0	16.0417	0	2
918	0	7.04167	0	2
919	0	6.04167	0	2
920	0	6.04167	0	2
921	0	3	0	2
922	0	3	0	2
923	0	22.0417	0	2
924	0	3	0	2
925	0	2	0	2
926	0	10.0417	0	2
927	0	34.0417	0	2
928	0	2	0	2
929	0	2	0	2
930	0	3	0	2
931	0	2	0	2
932	0	9.04167	0	2
933	0	2	0	2
934	0	15.0417	0	2
935	0	2	0	2
936	0	5.04167	0	2
937	0	7.04167	0	2
938	0	5.04167	0	2
939	0	3	0	2
940	0	3	0	2
941	0	9.04167	0	2
942	0	20.0417	0	2
943	0	6.04167	0	2
944	0	5.04167	0	2
945	0	5.04167	0	2
946	0	2	0	2
947	0	4	0	2
948	0	5.04167	0	2
949	0	13.0417	0	2
950	0	2	0	2
951	0	13.0417	0	2
952	0	2	0	2
953	0	2	0	2
954	0	4.04167	0	2
955	0	4	0	2
956	0	2	0	2
957	0	3	0	2
958	0	13.0417	0	2
959	0	10	0	2
960	0	2	0	2
961	0	4.04167	0	2
962	0	4.04167	0	2
963	0	13.0417	0	2
964	0	4.04167	0	2
965	0	3.04167	0	2
966	0	5.04167	0	2
967	0	7.04167	0	2
968	0	4.04167	0	2
969	0	3.04167	0	2
970	0	5.04167	0	2
971	0	3.04167	0	2
972	0	3.04167	0	2
973	0	18.0417	0	2
974	0	12.0417	0	2
975	0	4.04167	0	2
976	0	5.04167	0	2
977	0	2.04167	0	2
978	0	10.0417	0	2
979	0	3	0	2
980	0	8	0	2
981	0	4	0	2
982	0	3	0	2
983	0	2	0	2
984	0	14	0	2
985	0	10	0	1
985	10	16	1	2
986	0	10	0	2
987	0	9	0	2
988	0	10	0	2
989	0	2	0	2
990	0	2	0	2
991	0	6	0	2
992	0	6	0	2
993	0	2	0	2
994	0	9	0	2
995	0	10	0	2
996	0	3	0	2
997	0	2	0	2
998	0	2	0	2
999	0	15	0	2
1000	0	15	0	2
1001	0	11	0	2
1002	0	6	0	2
1003	0	6	0	2
1004	0	3	0	2
1005	0	8	0	2
1006	0	4	0	2
1007	0	3	0	2
1008	0	3	0	2
1009	0	3	0	2
1010	0	2	0	2
1011	0	11	0	2
1012	0	3	0	2
1013	0	8	0	2
1014	0	3	0	2
1015	0	3	0	2
1016	0	3	0	2
1017	0	3	0	2
1018	0	8	0	2
1019	0	5	0	2
1020	0	2	0	2
1021	0	9	0	2
1022	0	7	0	2
1023	0	8	0	2
1024	0	13	0	2
1025	0	2	0	2
1026	0	2	0	2
1027	0	2	0	2
1028	0	6	0	2
1029	0	5	0	2
1030	0	7	0	2
1031	0	2	0	2
1032	0	13	0	2
1033	0	9	0	2
1034	0	3	0	2
1035	0	6	0	2
1036	0	4	0	2
1037	0	9	0	2
1038	0	12	0	2
1039	0	3	0	2
1040	0	23	0	2
1041	0	41	0	2
1042	0	6	0	2
1043	0	4	0	2
1044	0	4	0	2
1045	0	8	0	2
1046	0	5	0	2
1047	0	8	0	2
1048	0	5	0	2
1049	0	13	0	2
1050	0	6	0	2
1051	0	5	0	2
1052	0	7	0	2
1053	0	2	0	2
1054	0	5	0	2
1055	0	6	0	2
1056	0	5	0	2
1057	0	8	0	2
1058	0	3	0	2
1059	0	7	0	2
1060	0	6	0	2
1061	0	5	0	2
1062	0	5	0	2
1063	0	8	0	2
1064	0	6	0	2
1065	0	5	0	2
1066	0	19	0	2
1067	0	3	0	2
1068	0	25	0	2
1069	0	17	0	2
1070	0	10	0	2
1071	0	3	0	2
1072	0	8	0	2
1073	0	12	0	2
1074	0	7	0	2
1075	0	5	0	2
1076	0	3	0	2
1077	0	10	0	2
1078	0	18	0	2
1079	0	3	0	2
1080	0	5	0	2
1081	0	10	0	2
1082	0	11	0	2
1083	0	9	0	2
1084	0	15	0	2
1085	0	3	0	2
1086	0	8	0	2
1087	0	22	0	2
1088	0	9	0	2
1089	0	5	0	2
1090	0	21	0	2
1091	0	2	0	2
1092	0	2	0	2
1093	0	2	0	2
1094	0	8	0	2
1095	0	11	0	2
1096	0	11	0	2
1097	0	4	0	2
1098	0	29	0	2
1099	0	5	0	2
1100	0	2	0	2
1101	0	2	0	2
1102	0	8	0	2
1103	0	2	0	2
1104	0	27	0	2
1105	0	5	0	2
1106	0	7	0	2
1107	0	2	0	2
1108	0	34	0	2
1109	0	6	0	2
1110	0	2	0	2
1111	0	10	0	2
1112	0	10	0	2
1113	0	2	0	2
1114	0	8	0	2
1115	0	14	0	2
1116	0	6	0	2
1117	0	2	0	2
1118	0	7	0	2
1119	0	8	0	2
1120	0	14	0	2
1121	0	10	0	2
1122	0	2	0	2
1123	0	10	0	2
1124	0	0.5	0	1
1124	0.5	28.5	1	2
1125	0	14	0	2
1126	0	45	0	2
1127	0	3	0	2
1128	0	8	0	2
1129	0	8	0	2
1130	0	3	0	2
1131	0	3	0	2
1132	0	8	0	2
1133	0	4	0	2
1134	0	2	0	2
1135	0	8	0	2
1136	0	7	0	2
1137	0	4	0	2
1138	0	6	0	2
1139	0	3	0	2
1140	0	8	0	2
1141	0	5	0	2
1142	0	2	0	2
1143	0	6	0	2
1144	0	15	0	2
1145	0	9	0	2
1146	0	12	0	2
1147	0	5	0	2
1148	0	6	0	2
1149	0	22	0	2
1150	0	14	0	2
1151	0	5	0	2
1152	0	9	0	2
1153	0	3	0	2
1154	0	11	0	2
1155	0	4	0	2
1156	0	4	0	2
1157	0	2	0	2
1158	0	11	0	2
1159	0	7	0	2
1160	0	8	0	2
1161	0	15	0	2
1162	0	4	0	2
1163	0	7	0	2
1164	0	8	0	2
1165	0	5	0	2
1166	0	4	0	2
1167	0	3	0	2
1168	0	4	0	2
1169	0	7	0	2
1170	0	4	0	2
1171	0	4	0	2
1172	0	6	0	2
1173	0	6	0	2
1174	0	5	0	2
1175	0	4	0	2
1176	0	11	0	2
1177	0	5	0	2
1178	0	18	0	2
1179	0	4	0	2
1180	0	5	0	2
1181	0	5	0	2
1182	0	2	0	2
1183	0	10	0	2
1184	0	5	0	2
1185	0	5	0	2
1186	0	17	0	2
1187	0	17	0	2
1188	0	12	0	2
1189	0	9	0	2
1190	0	3	0	2
1191	0	9	0	2
1192	0	17	0	2
1193	0	9	0	2
1194	0	9	0	2
1195	0	8	0	2
1196	0	10	0	2
1197	0	7	0	2
1198	0	8	0	2
1199	0	5	0	2
1200	0	7	0	2
1201	0	10	0	2
1202	0	4	0	2
1203	0	5	0	2
1204	0	4	0	2
1205	0	3	0	2
1206	0	16	0	2
1207	0	4	0	2
1208	0	5	0	2
1209	0	28	0	2
1210	0	4	0	2
1211	0	7	0	2
1212	0	4	0	2
1213	0	13	0	2
1214	0	4	0	2
1215	0	18	0	2
1216	0	2	0	2
1217	0	3	0	2
1218	0	2	0	2
1219	0	2	0	2
1220	0	8	0	2
1221	0	3	0	2
1222	0	7	0	2
1223	0	15	0	2
1224	0	24	0	2
1225	0	9	0	2
1226	0	10	0	2
1227	0	4	0	2
1228	0	9	0	2
1229	0	4	0	2
1230	0	3	0	2
1231	0	4	0	2
1232	0	7	0	2
1233	0	5	0	2
1234	0	8	0	2
1235	0	11	0	2
1236	0	6	0	2
1237	0	2	0	2
1238	0	2	0	2
1239	0	6	0	2
1240	0	2	0	2
1241	0	4	0	2
1242	0	7	0	2
1243	0	3	0	2
1244	0	4	0	2
1245	0	17	0	2
1246	0	3	0	2
1247	0	6	0	2
1248	0	15	0	2
1249	0	6	0	2
1250	0	2	0	2
1251	0	6	0	2
1252	0	7	0	2
1253	0	14	0	2
1254	0	84	0	2
1255	0	3	0	2
1256	0	8	0	2
1257	0	9	0	2
1258	0	9	0	2
1259	0	7	0	2
1260	0	15	0	2
1261	0	13	0	2
1262	0	4	0	3
1263	0	5	0	2
1264	0	2	0	2
1265	0	8	0	2
1266	0	6	0	2
1267	0	3	0	2
1268	0	6	0	2
1269	0	5	0	2
1270	0	5	0	2
1271	0	7	0	2
1272	0	15	0	2
1273	0	10	0	1
1273	10	16	1	2
1274	0	2	0	2
1275	0	2	0	2
1276	0	12	0	2
1277	0	13	0	2
1278	0	4	0	2
1279	0	4	0	2
1280	0	3	0	2
1281	0	5	0	2
1282	0	29	0	2
1283	0	5	0	2
1284	0	7	0	2
1285	0	9	0	2
1286	0	2	0	2
1287	0	2	0	2
1288	0	9	0	2
1289	0	2	0	2
1290	0	3	0	2
1291	0	3	0	2
1292	0	7	0	2
1293	0	4	0	2
1294	0	5	0	2
1295	0	2	0	2
1296	0	4	0	2
1297	0	20	0	2
1298	0	3	0	2
1299	0	10	0	2
1300	0	34	0	2
1301	0	13	0	2
1302	0	5	0	2
1303	0	17	0	2
1304	0	5	0	2
1305	0	14	0	2
1306	0	14	0	2
1307	0	11	0	2
1308	0	11	0	2
1309	0	3	0	2
1310	0	3	0	2
1311	0	4	0	2
1312	0	17	0	2
1313	0	3	0	2
1314	0	5	0	2
1315	0	4	0	2
1316	0	3	0	2
1317	0	3	0	2
1318	0	8	0	2
1319	0	3	0	2
1320	0	10	0	2
1321	0	4	0	2
1322	0	5	0	2
1323	0	3	0	2
1324	0	9	0	2
1325	0	7	0	2
1326	0	4	0	2
1327	0	4	0	2
1328	0	3	0	2
1329	0	4	0	2
1330	0	8	0	2
1331	0	18	0	2
1332	0	3	0	2
1333	0	4	0	2
1334	0	7	0	2
1335	0	4	0	2
1336	0	17	0	2
1337	0	8	0	2
1338	0	2	0	2
1339	0	6	0	2
1340	0	7	0	2
1341	0	7	0	2
1342	0	3	0	2
1343	0	9	0	2
1344	0	9	0	2
1345	0	6	0	2
1346	0	10	0	2
1347	0	8	0	2
1348	0	8	0	1
1348	8	21	1	2
1349	0	14	0	2
1350	0	2	0	2
1351	0	3	0	2
1352	0	6	0	2
1353	0	2	0	2
1354	0	14	0	2
1355	0	8	0	2
1356	0	2	0	2
1357	0	10	0	2
1358	0	6	0	2
1359	0	7	0	2
1360	0	6	0	2
1361	0	8	0	2
1362	0	4	0	2
1363	0	6	0	2
1364	0	7	0	2
1365	0	3	0	2
1366	0	6	0	2
1367	0	7	0	2
1368	0	9	0	2
1369	0	5	0	2
1370	0	3	0	2
1371	0	5	0	2
1372	0	9	0	2
1373	0	2	0	2
1374	0	4	0	2
1375	0	5	0	2
1376	0	6	0	2
1377	0	5	0	2
1378	0	7	0	2
1379	0	20	0	2
1380	0	9	0	2
1381	0	8	0	2
1382	0	6	0	2
1383	0	2	0	2
1384	0	13	0	2
1385	0	3	0	2
1386	0	7	0	2
1387	0	9	0	2
1388	0	2	0	2
1389	0	2	0	2
1390	0	6	0	2
1391	0	2	0	2
1392	0	15	0	2
1393	0	6	0	2
1394	0	12	0	2
1395	0	7	0	2
1396	0	7	0	2
1397	0	2	0	2
1398	0	4	0	2
1399	0	8	0	2
1400	0	9	0	2
1401	0	5	0	2
1402	0	14	0	2
1403	0	4	0	2
1404	0	12	0	2
1405	0	4	0	2
1406	0	3	0	2
1407	0	3	0	2
1408	0	4	0	2
1409	0	12	0	2
1410	0	4	0	2
1411	0	5	0	2
1412	0	6	0	2
1413	0	14	0	2
1414	0	4	0	2
1415	0	14	0	2
1416	0	7	0	2
1417	0	3	0	2
1418	0	6	0	2
1419	0	5	0	2
1420	0	3	0	2
1421	0	13	0	2
1422	0	3	0	2
1423	0	9	0	2
1424	0	2	0	2
1425	0	18	0	2
1426	0	5	0	2
1427	0	5	0	2
1428	0	3	0	2
1429	0	6	0	2
1430	0	18	0	2
1431	0	16	0	2
1432	0	3	0	2
1433	0	4	0	2
1434	0	4	0	2
1435	0	3	0	2
1436	0	4	0	2
1437	0	13	0	2
1438	0	4	0	2
1439	0	9	0	2
1440	0	3	0	2
1441	0	2	0	2
1442	0	3	0	2
1443	0	8	0	2
1444	0	9	0	2
1445	0	11	0	2
1446	0	9	0	2
1447	0	2	0	2
1448	0	17	0	2
1449	0	14	0	2
1450	0	3	0	2
1451	0	3	0	2
1452	0	3	0	2
1453	0	3	0	2
1454	0	7	0	2
1455	0	2	0	2
1456	0	4	0	2
1457	0	3	0	2
1458	0	42	0	2
1459	0	8	0	2
1460	0	11	0	2
1461	0	4	0	2
1462	0	7	0	2
1463	0	2	0	2
1464	0	4	0	2
1465	0	7	0	2
1466	0	12	0	2
1467	0	4	0	2
1468	0	3	0	2
1469	0	7	0	2
1470	0	4	0	2
1471	0	4	0	2
1472	0	26	0	2
1473	0	14	0	2
1474	0	5	0	2
1475	0	2	0	2
1476	0	6	0	2
1477	0	2	0	2
1478	0	2	0	2
1479	0	8	0	2
1480	0	13	0	2
1481	0	18	0	2
1482	0	4	0	2
1483	0	7	0	2
1484	0	6	0	2
1485	0	6	0	2
1486	0	9	0	2
1487	0	8	0	2
1488	0	2	0	2
1489	0	4	0	2
1490	0	4	0	2
1491	0	6	0	2
1492	0	22	0	2
1493	0	2	0	2
1494	0	2	0	2
1495	0	4	0	2
1496	0	4	0	2
1497	0	7	0	2
1498	0	6	0	2
1499	0	5	0	2
1500	0	3	0	2
1501	0	2	0	2
1502	0	3	0	2
1503	0	4	0	2
1504	0	5	0	2
1505	0	5	0	2
1506	0	8	0	2
1507	0	6	0	2
1508	0	7	0	2
1509	0	13	0	2
1510	0	6	0	2
1511	0	13	0	2
1512	0	8	0	2
1513	0	6	0	2
1514	0	2	0	2
1515	0	7	0	2
1516	0	3	0	2
1517	0	16	0	2
1518	0	9	0	2
1519	0	5	0	2
1520	0	11	0	2
1521	0	4	0	2
1522	0	4	0	2
1523	0	11	0	2
1524	0	5	0	2
1525	0	15	0	2
1526	0	4	0	2
1527	0	3	0	2
1528	0	5	0	2
1529	0	4	0	2
1530	0	3	0	2
1531	0	5	0	2
1532	0	7	0	2
1533	0	4	0	2
1534	0	14	0	2
1535	0	3	0	2
1536	0	7	0	2
1537	0	5	0	2
1538	0	17	0	2
1539	0	5	0	2
1540	0	0.5	0	1
1540	0.5	12.5	1	2
1541	0	4	0	2
1542	0	16	0	2
1543	0	3	0	2
1544	0	4	0	2
1545	0	4	0	2
1546	0	2	0	2
1547	0	7	0	2
1548	0	3	0	2
1549	0	29	0	2
1550	0	3	0	2
1551	0	4	0	2
1552	0	8	0	2
1553	0	3	0	2
1554	0	2	0	2
1555	0	2	0	2
1556	0	8	0	2
1557	0	9	0	2
1558	0	7	0	2
1559	0	4	0	2
1560	0	7	0	2
1561	0	18	0	2
1562	0	3	0	2
1563	0	3	0	2
1564	0	3	0	2
1565	0	4	0	2
1566	0	9	0	2
1567	0	12	0	2
1568	0	8	0	2
1569	0	8	0	2
1570	0	3	0	2
1571	0	6	0	2
1572	0	5	0	2
1573	0	6	0	2
1574	0	14	0	2
1575	0	2	0	2
1576	0	6	0	2
1577	0	8	0	2
1578	0	2	0	2
1579	0	6	0	2
1580	0	2	0	2
1581	0	7	0	2
1582	0	10	0	2
1583	0	4	0	2
1584	0	4	0	2
1585	0	3	0	2
1586	0	3	0	2
1587	0	8	0	2
1588	0	6	0	2
1589	0	3	0	2
1590	0	12	0	2
1591	0	10	0	2
1592	0	3	0	2
1593	0	9	0	2
1594	0	11	0	2
1595	0	6	0	2
1596	0	3	0	2
1597	0	4	0	2
1598	0	9	0	2
1599	0	2	0	2
1600	0	6	0	2
1601	0	5	0	2
1602	0	6	0	2
1603	0	6	0	2
1604	0	9	0	2
1605	0	9	0	2
1606	0	14	0	2
1607	0	3	0	2
1608	0	2	0	2
1609	0	9	0	2
1610	0	6	0	2
1611	0	13	0	2
1612	0	3	0	2
1613	0	16	0	2
1614	0	7	0	2
1615	0	7	0	1
1615	7	34	1	2
1616	0	6	0	2
1617	0	2	0	2
1618	0	6	0	2
1619	0	8	0	2
1620	0	4	0	2
1621	0	4	0	2
1622	0	4	0	2
1623	0	2	0	2
1624	0	4	0	2
1625	0	27	0	2
1626	0	6	0	2
1627	0	7	0	2
1628	0	3	0	2
1629	0	5	0	2
1630	0	15	0	2
1631	0	2	0	2
1632	0	12	0	2
1633	0	6	0	2
1634	0	6	0	2
1635	0	7	0	2
1636	0	6	0	2
1637	0	18	0	2
1638	0	25	0	2
1639	0	6	0	2
1640	0	8	0	2
1641	0	6	0	2
1642	0	2	0	2
1643	0	19	0	2
1644	0	5	0	2
1645	0	3	0	2
1646	0	13	0	2
1647	0	6	0	2
1648	0	5	0	2
1649	0	4	0	2
1650	0	5	0	1
1650	5	13	1	2
1651	0	6	0	2
1652	0	4	0	2
1653	0	2	0	2
1654	0	9	0	2
1655	0	12	0	2
1656	0	3	0	2
1657	0	3	0	2
1658	0	7	0	2
1659	0	10	0	2
1660	0	5	0	2
1661	0	3	0	2
1662	0	9	0	2
1663	0	21	0	2
1664	0	5	0	2
1665	0	25	0	2
1666	0	3	0	2
1667	0	7	0	2
1668	0	3	0	2
1669	0	4	0	2
1670	0	5	0	2
1671	0	4	0	2
1672	0	7	0	2
1673	0	2	0	2
1674	0	12	0	2
1675	0	3	0	2
1676	0	2	0	2
1677	0	2	0	2
1678	0	8	0	2
1679	0	3	0	2
1680	0	3	0	2
1681	0	4	0	2
1682	0	2	0	2
1683	0	11	0	2
1684	0	2	0	2
1685	0	7	0	2
1686	0	10	0	2
1687	0	3	0	2
1688	0	7	0	2
1689	0	2	0	2
1690	0	17	0	2
1691	0	3	0	2
1692	0	6	0	2
1693	0	4	0	2
1694	0	4	0	2
1695	0	8	0	2
1696	0	9	0	2
1697	0	52	0	2
1698	0	10	0	2
1699	0	6	0	2
1700	0	2	0	2
1701	0	7	0	2
1702	0	2	0	2
1703	0	6	0	2
1704	0	7	0	2
1705	0	7	0	2
1706	0	22	0	1
1706	22	34	1	2
1707	0	7	0	2
1708	0	2	0	2
1709	0	2	0	2
1710	0	4	0	2
1711	0	8	0	2
1712	0	5	0	2
1713	0	5	0	2
1714	0	2	0	2
1715	0	2	0	2
1716	0	3	0	2
1717	0	3	0	2
1718	0	3	0	2
1719	0	2	0	2
1720	0	3	0	2
1721	0	5	0	2
1722	0	6	0	2
1723	0	20	0	2
1724	0	5	0	2
1725	0	6	0	2
1726	0	71	0	2
1727	0	9	0	2
1728	0	2	0	2
1729	0	6	0	2
1730	0	29	0	2
1731	0	9	0	2
1732	0	6	0	2
1733	0	4	0	2
1734	0	8	0	2
1735	0	2	0	2
1736	0	4	0	2
1737	0	4	0	2
1738	0	8	0	2
1739	0	2	0	2
1740	0	7	0	2
1741	0	7	0	2
1742	0	6	0	2
1743	0	22	0	2
1744	0	7	0	2
1745	0	15	0	2
1746	0	4	0	2
1747	0	2	0	2
1748	0	6	0	2
1749	0	15	0	2
1750	0	5	0	2
1751	0	12	0	2
1752	0	11	0	2
1753	0	5	0	2
1754	0	4	0	2
1755	0	17	0	2
1756	0	3	0	2
1757	0	3	0	2
1758	0	3	0	2
1759	0	6	0	2
1760	0	4	0	2
1761	0	7	0	2
1762	0	5	0	2
1763	0	4	0	2
1764	0	6	0	2
1765	0	3	0	1
1765	3	7	1	2
1766	0	3	0	2
1767	0	5	0	2
1768	0	6	0	2
1769	0	4	0	2
1770	0	5	0	2
1771	0	5	0	2
1772	0	4	0	2
1773	0	13	0	2
1774	0	5	0	2
1775	0	2	0	2
1776	0	2	0	2
1777	0	3	0	2
1778	0	9	0	2
1779	0	4	0	2
1780	0	2	0	2
1781	0	4	0	2
1782	0	4	0	2
1783	0	5	0	2
1784	0	9	0	2
1785	0	8	0	2
1786	0	3	0	2
1787	0	3	0	2
1788	0	5	0	2
1789	0	5	0	2
1790	0	2	0	2
1791	0	3	0	2
1792	0	10	0	2
1793	0	12	0	2
1794	0	2	0	2
1795	0	2	0	2
1796	0	2	0	2
1797	0	2	0	2
1798	0	9	0	2
1799	0	3	0	2
1800	0	8	0	2
1801	0	4	0	2
1802	0	3	0	2
1803	0	10	0	2
1804	0	3	0	2
1805	0	11	0	2
1806	0	5	0	2
1807	0	2	0	2
1808	0	15	0	2
1809	0	13	0	2
1810	0	7	0	2
1811	0	2	0	2
1812	0	2	0	2
1813	0	3	0	2
1814	0	9	0	2
1815	0	9	0	2
1816	0	7	0	2
1817	0	2	0	2
1818	0	2	0	2
1819	0	4	0	2
1820	0	3	0	2
1821	0	3	0	2
1822	0	2	0	3
1823	0	5	0	2
1824	0	4	0	2
1825	0	19	0	2
1826	0	3	0	2
1827	0	3	0	2
1828	0	25	0	2
1829	0	2	0	2
1830	0	4	0	2
1831	0	2	0	2
1832	0	6	0	2
1833	0	10	0	2
1834	0	7	0	2
1835	0	7	0	2
1836	0	14	0	2
1837	0	6	0	2
1838	0	6	0	2
1839	0	10	0	2
1840	0	17	0	2
1841	0	7	0	2
1842	0	3	0	2
1843	0	6	0	2
1844	0	2	0	2
1845	0	10	0	2
1846	0	9	0	2
1847	0	5	0	2
1848	0	5	0	2
1849	0	12	0	2
1850	0	5	0	2
1851	0	17	0	2
1852	0	3	0	2
1853	0	3	0	2
1854	0	0.5	0	1
1854	0.5	32.5	1	2
1855	0	4	0	2
1856	0	4	0	2
1857	0	3	0	2
1858	0	4	0	2
1859	0	2	0	2
1860	0	20	0	2
1861	0	3	0	2
1862	0	22	0	2
1863	0	4	0	2
1864	0	7	0	2
1865	0	5	0	2
1866	0	2	0	2
1867	0	3	0	2
1868	0	6	0	2
1869	0	2	0	2
1870	0	8	0	2
1871	0	3	0	2
1872	0	6	0	2
1873	0	6	0	2
1874	0	3	0	2
1875	0	7	0	2
1876	0	4	0	2
1877	0	4	0	2
1878	0	7	0	2
1879	0	7	0	2
1880	0	6	0	2
1881	0	3	0	2
1882	0	3	0	2
1883	0	19	0	2
1884	0	13	0	2
1885	0	2	0	2
1886	0	9	0	2
1887	0	6	0	1
1887	6	15	1	2
1888	0	13	0	2
1889	0	2	0	2
1890	0	3	0	2
1891	0	8	0	2
1892	0	11	0	2
1893	0	7	0	2
1894	0	4	0	2
1895	0	5	0	2
1896	0	12	0	2
1897	0	6	0	2
1898	0	2	0	2
1899	0	8	0	2
1900	0	12	0	2
1901	0	11	0	2
1902	0	22	0	2
1903	0	4	0	2
1904	0	6	0	2
1905	0	3	0	2
1906	0	6	0	2
1907	0	3	0	2
1908	0	7	0	2
1909	0	5	0	2
1910	0	7	0	2
1911	0	12	0	2
1912	0	4	0	2
1913	0	7	0	2
1914	0	6	0	2
1915	0	4	0	2
1916	0	12	0	2
1917	0	6	0	2
1918	0	3	0	2
1919	0	2	0	2
1920	0	5	0	2
1921	0	18	0	2
1922	0	13	0	2
1923	0	2	0	2
1924	0	3	0	2
1925	0	7	0	2
1926	0	9	0	2
1927	0	11	0	2
1928	0	5	0	2
1929	0	4	0	2
1930	0	4	0	2
1931	0	7	0	2
1932	0	8	0	2
1933	0	5	0	2
1934	0	10	0	2
1935	0	4	0	2
1936	0	3	0	2
1937	0	4	0	2
1938	0	4	0	2
1939	0	13	0	2
1940	0	5	0	2
1941	0	4	0	2
1942	0	21	0	2
1943	0	4	0	2
1944	0	6	0	2
1945	0	10	0	2
1946	0	3	0	2
1947	0	11	0	2
1948	0	3	0	2
1949	0	7	0	2
1950	0	11	0	2
1951	0	2	0	2
1952	0	4	0	2
1953	0	3	0	2
1954	0	9	0	2
1955	0	6	0	1
1955	6	12	1	2
1956	0	11	0	2
1957	0	5	0	2
1958	0	4	0	2
1959	0	2	0	2
1960	0	10	0	3
1961	0	6	0	2
1962	0	5	0	2
1963	0	4	0	2
1964	0	23	0	2
1965	0	6	0	2
1966	0	2	0	2
1967	0	16	0	2
1968	0	7	0	2
1969	0	6	0	2
1970	0	6	0	2
1971	0	2	0	2
1972	0	4	0	2
1973	0	7	0	2
1974	0	10	0	2
1975	0	21	0	2
1976	0	3	0	2
1977	0	7	0	2
[truncated: 17,452 more rows]

## Sheet: ICU_Period 1
id	entry	exit	from	to
1	0	14	0	2
2	0	19	0	2
3	0	18	0	2
4	0	12	0	1
4	12	28	1	2
5	0	10	0	2
6	0	17	0	2
7	0	11	0	2
8	0	11	0	2
9	0	18	0	2
10	0	11	0	2
11	0	19	0	2
12	0	25	0	2
13	0	32	0	2
14	0	9	0	3
15	0	20	0	2
16	0	10	0	2
17	0	4	0	2
18	0	5	0	2
19	0	10	0	1
19	10	49	1	2
20	0	11	0	2
21	0	14	0	2
22	0	11	0	2
23	0	8	0	2
24	0	17	0	2
25	0	11	0	2
26	0	11	0	2
27	0	27	0	3
28	0	16	0	2
29	0	9	0	2
30	0	16	0	2
31	0	23	0	2
32	0	8	0	2
33	0	9	0	2
34	0	35	0	2
35	0	7	0	2
36	0	8	0	2
37	0	23	0	2
38	0	15	0	2
39	0	31	0	2
40	0	4	0	2
41	0	17	0	2
42	0	7	0	2
43	0	24	0	2
44	0	13	0	2
45	0	2	0	3
46	0	12	0	2
47	0	14	0	2
48	0	13	0	2
49	0	13	0	3
50	0	54.0417	0	2
51	0	9	0	2
52	0	13	0	2
53	0	4	0	1
53	4	6	1	3
54	0	4	0	1
54	4	69.0417	1	2
55	0	12	0	2
56	0	11	0	2
57	0	6	0	3
58	0	20	0	2
59	0	9	0	2
60	0	20	0	2
61	0	16	0	2
62	0	12	0	2
63	0	26	0	2
64	0	27	0	2
65	0	20	0	2
66	0	3	0	2
67	0	10	0	2
68	0	11	0	2
69	0	10	0	2
70	0	5	0	1
70	5	11	1	2
71	0	22	0	2
72	0	25	0	2
73	0	4	0	2
74	0	15	0	2
75	0	15	0	2
76	0	23	0	2
77	0	9	0	1
77	9	27	1	2
78	0	10	0	2
79	0	8	0	1
79	8	21	1	2
80	0	14	0	3
81	0	9	0	1
81	9	20	1	3
82	0	7	0	2
83	0	26	0	2
84	0	9	0	2
85	0	14	0	2
86	0	22	0	2
87	0	9	0	2
88	0	22	0	2
89	0	13	0	2
90	0	13	0	2
91	0	13	0	2
92	0	7	0	3
93	0	8	0	2
94	0	15	0	2
95	0	5	0	2
96	0	8	0	2
97	0	5	0	1
97	5	64.0417	1	2
98	0	16	0	2
99	0	11	0	2
100	0	13	0	2
101	0	11	0	2
102	0	12	0	2
103	0	11	0	2
104	0	15	0	2
105	0	9	0	1
105	9	17	1	2
106	0	18	0	1
106	18	46.0417	1	3
107	0	13	0	1
107	13	16	1	3
108	0	25	0	2
109	0	3	0	1
109	3	26	1	2
110	0	8	0	2
111	0	5	0	1
111	5	30	1	2
112	0	12	0	2
113	0	9	0	2
114	0	11	0	2
115	0	17	0	2
116	0	20	0	2
117	0	23	0	2
118	0	23	0	2
119	0	4	0	2
120	0	9	0	2
121	0	17	0	2
122	0	10	0	2
123	0	15	0	2
124	0	16	0	2
125	0	38	0	2
126	0	9	0	2
127	0	10	0	2
128	0	23	0	2
129	0	10	0	2
130	0	12	0	2
131	0	14	0	2
132	0	43.0417	0	2
133	0	11	0	1
133	11	84.0417	1	3
134	0	26	0	1
134	26	78.0417	1	2
135	0	91.0417	0	2
136	0	6	0	1
136	6	44.0417	1	2
137	0	8	0	2
138	0	7	0	1
138	7	13	1	2
139	0	11	0	2
140	0	22	0	3
141	0	12	0	2
142	0	12	0	2
143	0	8	0	2
144	0	14	0	2
145	0	5	0	2
146	0	19	0	2
147	0	10	0	2
148	0	18	0	2
149	0	22	0	2
150	0	19	0	2
151	0	24	0	2
152	0	10	0	1
152	10	11	1	2
153	0	27	0	2
154	0	10	0	2
155	0	48.0417	0	2
156	0	11	0	2
157	0	24	0	2
158	0	10	0	2
159	0	8	0	2
160	0	14	0	1
160	14	40.0417	1	2
161	0	22	0	1
161	22	36.0417	1	2
162	0	10	0	2
163	0	28	0	3
164	0	4	0	2
165	0	9	0	1
165	9	66.0417	1	2
166	0	15	0	2
167	0	15	0	2
168	0	11	0	2
169	0	11	0	2
170	0	14	0	2
171	0	8	0	2
172	0	13	0	2
173	0	21	0	1
173	21	109.042	1	3
174	0	15	0	1
174	15	43.0417	1	3
175	0	7	0	2
176	0	9	0	2
177	0	45.0417	0	1
177	45.0417	111.042	1	2
178	0	22	0	2
179	0	37.0417	0	2
180	0	20	0	1
180	20	42.0417	1	3
181	0	20	0	2
182	0	4	0	2
183	0	9	0	2
184	0	14	0	1
184	14	42.0417	1	2
185	0	21	0	2
186	0	8	0	2
187	0	17	0	2
188	0	6	0	1
188	6	27	1	2
189	0	7	0	2
190	0	20	0	2
191	0	26	0	2
192	0	9	0	2
193	0	9	0	2
194	0	13	0	2
195	0	14	0	2
196	0	13	0	2
197	0	17	0	2
198	0	10	0	2
199	0	44.0417	0	1
199	44.0417	62.0417	1	2
200	0	11	0	1
200	11	27	1	3
201	0	13	0	2
202	0	12	0	1
202	12	66.0417	1	2
203	0	5	0	2
204	0	27	0	1
204	27	35.0417	1	2
205	0	18	0	2
206	0	7	0	2
207	0	8	0	2
208	0	9	0	1
208	9	13	1	2
209	0	9	0	2
210	0	9	0	2
211	0	10	0	2
212	0	15	0	2
213	0	4	0	1
213	4	37.0417	1	2
214	0	6	0	1
214	6	38.0417	1	2
215	0	29.0417	0	2
216	0	15	0	2
217	0	14	0	2
218	0	10	0	3
219	0	19	0	2
220	0	76.0417	0	2
221	0	7	0	1
221	7	10	1	2
222	0	28.0417	0	2
223	0	11	0	2
224	0	14	0	2
225	0	30.0417	0	2
226	0	26.0417	0	2
227	0	14	0	2
228	0	13	0	2
229	0	8	0	2
230	0	21	0	2
231	0	7	0	2
232	0	14	0	3
233	0	13	0	2
234	0	20	0	1
234	20	32.0417	1	2
235	0	7	0	1
235	7	29.0417	1	2
236	0	11	0	2
237	0	12	0	1
237	12	14	1	3
238	0	13	0	2
239	0	5	0	2
240	0	10	0	2
241	0	2	0	3
242	0	6	0	2
243	0	9	0	2
244	0	8	0	2
245	0	8	0	2
246	0	13	0	2
247	0	22.0417	0	2
248	0	17	0	2
249	0	9	0	3
250	0	5	0	1
250	5	74.0417	1	2
251	0	9	0	2
252	0	8	0	2
253	0	16	0	1
253	16	24.0417	1	2
254	0	23.0417	0	2
255	0	10	0	2
256	0	10	0	2
257	0	8	0	2
258	0	7	0	2
259	0	11	0	2
260	0	8	0	1
260	8	48.0417	1	2
261	0	7	0	2
262	0	14	0	1
262	14	24.0417	1	2
263	0	58.0417	0	2
264	0	7	0	2
265	0	18	0	1
265	18	29.0417	1	3
266	0	10	0	1
266	10	16	1	3
267	0	22.0417	0	2
268	0	8	0	2
269	0	15	0	2
270	0	8	0	2
271	0	13	0	2
272	0	24.0417	0	2
273	0	9	0	1
273	9	91.0417	1	2
274	0	12	0	2
275	0	12	0	2
276	0	25.0417	0	2
277	0	14	0	2
278	0	7	0	2
279	0	22.0417	0	2
280	0	13	0	2
281	0	12	0	2
282	0	47.0417	0	2
283	0	11	0	2
284	0	12	0	2
285	0	4	0	1
285	4	11	1	2
286	0	13	0	2
287	0	11	0	1
287	11	21.0417	1	2
288	0	12	0	2
289	0	14	0	2
290	0	27.0417	0	2
291	0	21.0417	0	2
292	0	17.0417	0	2
293	0	11	0	3
294	0	9	0	2
295	0	46.0417	0	2
296	0	17.0417	0	2
297	0	34.0417	0	2
298	0	26.0417	0	2
299	0	16.0417	0	2
300	0	16.0417	0	2
301	0	11	0	1
301	11	26.0417	1	3
302	0	21.0417	0	2
303	0	9	0	2
304	0	22.0417	0	1
304	22.0417	32.0417	1	2
305	0	18.0417	0	2
306	0	36.0417	0	2
307	0	10	0	2
308	0	8	0	2
309	0	9	0	2
310	0	11	0	2
311	0	10	0	1
311	10	24.0417	1	2
312	0	16.0417	0	2
313	0	28.0417	0	2
314	0	8	0	3
315	0	14.0417	0	2
316	0	23.0417	0	2
317	0	11	0	1
317	11	55.0417	1	2
318	0	8	0	2
319	0	19.0417	0	2
320	0	13.0417	0	2
321	0	16.0417	0	2
322	0	4	0	1
322	4	14.0417	1	3
323	0	27.0417	0	2
324	0	13.0417	0	2
325	0	9	0	1
325	9	47.0417	1	2
326	0	22.0417	0	2
327	0	25.0417	0	3
328	0	18.0417	0	1
328	18.0417	29.0417	1	2
329	0	11	0	3
330	0	7	0	2
331	0	7	0	1
331	7	27.0417	1	2
332	0	18.0417	0	2
333	0	8	0	2
334	0	11.0417	0	2
335	0	29.0417	0	2
336	0	12.0417	0	2
337	0	6	0	2
338	0	25.0417	0	2
339	0	13.0417	0	2
340	0	15.0417	0	2
341	0	2	0	3
342	0	15.0417	0	2
343	0	14.0417	0	2
344	0	7	0	1
344	7	18.0417	1	2
345	0	8	0	1
345	8	27.0417	1	2
346	0	16.0417	0	2
347	0	18.0417	0	2
348	0	15.0417	0	2
349	0	11.0417	0	2
350	0	18.0417	0	2
351	0	10.0417	0	2
352	0	11.0417	0	2
353	0	10.0417	0	1
353	10.0417	16.0417	1	2
354	0	17.0417	0	2
355	0	11.0417	0	1
355	11.0417	37.0417	1	2
356	0	16.0417	0	2
357	0	8.04167	0	2
358	0	8.04167	0	2
359	0	10.0417	0	2
360	0	8.04167	0	2
361	0	15.0417	0	2
362	0	14.0417	0	2
363	0	20.0417	0	2
364	0	12.0417	0	2
365	0	15.0417	0	2
366	0	10.0417	0	2
367	0	23.0417	0	2
368	0	13.0417	0	2
369	0	11.0417	0	2
370	0	16.0417	0	2
371	0	6.04167	0	1
371	6.04167	8.04167	1	2
372	0	5.04167	0	1
372	5.04167	15.0417	1	2
373	0	4.04167	0	1
373	4.04167	20.0417	1	2
374	0	12.0417	0	2
375	0	9.04167	0	1
375	9.04167	34.0417	1	2
376	0	52.0417	0	2
377	0	12.0417	0	2
378	0	13.0417	0	2
379	0	13.0417	0	2
380	0	12.0417	0	2
381	0	9.04167	0	1
381	9.04167	24.0417	1	2
382	0	9	0	2
383	0	14.0417	0	2
384	0	9	0	2
385	0	10.0417	0	2
386	0	22.0417	0	1
386	22.0417	25.0417	1	2
387	0	26.0417	0	2
388	0	7.04167	0	1
388	7.04167	109.042	1	3
389	0	44.0417	0	1
389	44.0417	137.042	1	2
390	0	23.0417	0	2
391	0	9.04167	0	1
391	9.04167	19.0417	1	2
392	0	42	0	2
393	0	10	0	2
394	0	5	0	1
394	5	25	1	2
395	0	17	0	2
396	0	7	0	1
396	7	17	1	2
397	0	9	0	2
398	0	51	0	2
399	0	14	0	1
399	14	22	1	2
400	0	9	0	2
401	0	8	0	2
402	0	42	0	1
402	42	80	1	2
403	0	42	0	1
403	42	79	1	2
404	0	15	0	2
405	0	12	0	1
405	12	43	1	2
406	0	9	0	2
407	0	8	0	2
408	0	8	0	2
409	0	13	0	2
410	0	7	0	3
411	0	7	0	1
411	7	82	1	2
412	0	13	0	2
413	0	9	0	2
414	0	7	0	1
414	7	30	1	2
415	0	2	0	1
415	2	22	1	2
416	0	21	0	2
417	0	14	0	1
417	14	18	1	2
418	0	14	0	2
419	0	11	0	2
420	0	15	0	2
421	0	13	0	2
422	0	6	0	2
423	0	8	0	2
424	0	11	0	2
425	0	28	0	2
426	0	0.5	0	1
426	0.5	31.5	1	2
427	0	10	0	2
428	0	10	0	1
428	10	19	1	2
429	0	16	0	2
430	0	10	0	2
431	0	30	0	2
432	0	9	0	2
433	0	9	0	2
434	0	9	0	2
435	0	13	0	2
436	0	9	0	2
437	0	0.5	0	1
437	0.5	29.5	1	2
438	0	13	0	2
439	0	2	0	1
439	2	41	1	3
440	0	6	0	1
440	6	32	1	2
441	0	9	0	2
442	0	15	0	2
443	0	4	0	1
443	4	28	1	2
444	0	15	0	1
444	15	55	1	2
445	0	8	0	1
445	8	37	1	2
446	0	16	0	2
447	0	27	0	2
448	0	20	0	2
449	0	9	0	2
450	0	9	0	2
451	0	15	0	2
452	0	8	0	2
453	0	9	0	2
454	0	15	0	2
455	0	27	0	2
456	0	11	0	2
457	0	11	0	2
458	0	8	0	2
459	0	12	0	2
460	0	11	0	2
461	0	8	0	2
462	0	11	0	2
463	0	32	0	1
463	32	55	1	3
464	0	11	0	1
464	11	46	1	2
465	0	11	0	2
466	0	13	0	1
466	13	15	1	3
467	0	7	0	2
468	0	13	0	2
469	0	11	0	2
470	0	17	0	2
471	0	31	0	2
472	0	11	0	2
473	0	10	0	2
474	0	11	0	1
474	11	35	1	3
475	0	17	0	2
476	0	8	0	1
476	8	21	1	2
477	0	11	0	2
478	0	29	0	3
479	0	17	0	2
480	0	6	0	1
480	6	29	1	2
481	0	10	0	2
482	0	14	0	2
483	0	20	0	2
484	0	9	0	2
485	0	15	0	2
486	0	23	0	2
487	0	9	0	2
488	0	12	0	2
489	0	22	0	2
490	0	16	0	2
491	0	27	0	2
492	0	20	0	1
492	20	29	1	2
493	0	2	0	2
494	0	5	0	1
494	5	27	1	3
495	0	25	0	2
496	0	12	0	2
497	0	29	0	1
497	29	55	1	2
498	0	13	0	2
499	0	20	0	2
500	0	0.5	0	1
500	0.5	54.5	1	3
501	0	19	0	2
502	0	25	0	2
503	0	7	0	2
504	0	34	0	2
505	0	11	0	2
506	0	10	0	2
507	0	5	0	1
507	5	12	1	2
508	0	21	0	2
509	0	10	0	2
510	0	6	0	1
510	6	34	1	2
511	0	16	0	2
512	0	8	0	2
513	0	14	0	2
514	0	11	0	2
515	0	7	0	2
516	0	78	0	2
517	0	9	0	2
518	0	10	0	2
519	0	6	0	1
519	6	19	1	2
520	0	13	0	2
521	0	15	0	2
522	0	32	0	1
522	32	67	1	2
523	0	24	0	2
524	0	13	0	2
525	0	10	0	2
526	0	5	0	1
526	5	24	1	2
527	0	16	0	2
528	0	10	0	2
529	0	23	0	2
530	0	6	0	3
531	0	1	0	1
531	1	24	1	2
532	0	10	0	2
533	0	15	0	2
534	0	21	0	1
534	21	42	1	2
535	0	15	0	2
536	0	10	0	1
536	10	71	1	2
537	0	22	0	2
538	0	7	0	1
538	7	15	1	2
539	0	14	0	2
540	0	10	0	2
541	0	13	0	2
542	0	16	0	2
543	0	15	0	2
544	0	11	0	2
545	0	14	0	2
546	0	13	0	1
546	13	63	1	2
547	0	7	0	2
548	0	12	0	2
549	0	11	0	2
550	0	14	0	1
550	14	33	1	3
551	0	8	0	1
551	8	67	1	2
552	0	20	0	2
553	0	17	0	2
554	0	14	0	2
555	0	20	0	2
556	0	14	0	2
557	0	4	0	3
558	0	16	0	2
559	0	23	0	2
560	0	17	0	2
561	0	24	0	2
562	0	14	0	2
563	0	13	0	1
563	13	17	1	2
564	0	7	0	1
564	7	65	1	2
565	0	53	0	3
566	0	11	0	2
567	0	10	0	2
568	0	10	0	2
569	0	15	0	2
570	0	14	0	2
571	0	13	0	2
572	0	6	0	2
573	0	9	0	2
574	0	10	0	1
574	10	22	1	2
575	0	9	0	2
576	0	9	0	2
577	0	5	0	1
577	5	30	1	3
578	0	18	0	1
578	18	22	1	2
579	0	13	0	2
580	0	10	0	2
581	0	10	0	2
582	0	15	0	2
583	0	12	0	2
584	0	11	0	2
585	0	14	0	2
586	0	12	0	1
586	12	34	1	3
587	0	6	0	3
588	0	34	0	1
588	34	115.958	1	3
589	0	3	0	1
589	3	14	1	2
590	0	19	0	2
591	0	1	0	1
591	1	46	1	2
592	0	11	0	2
593	0	15	0	2
594	0	116.958	0	2
595	0	45	0	2
596	0	11	0	2
597	0	10	0	2
598	0	1	0	1
598	1	30	1	2
599	0	17	0	2
600	0	1	0	1
600	1	17	1	2
601	0	6	0	2
602	0	11	0	2
603	0	14	0	2
604	0	9	0	2
605	0	8	0	2
606	0	9	0	2
607	0	15	0	1
607	15	18	1	2
608	0	10	0	2
609	0	11	0	2
610	0	9	0	2
611	0	13	0	2
612	0	13	0	1
612	13	24	1	2
613	0	15	0	2
614	0	8	0	1
614	8	52	1	2
615	0	25	0	1
615	25	63	1	2
616	0	22	0	2
617	0	8	0	1
617	8	9	1	2
618	0	9	0	2
619	0	50	0	2
620	0	12	0	3
621	0	12	0	2
622	0	15	0	1
622	15	25	1	2
623	0	12	0	2
624	0	8	0	2
625	0	15	0	2
626	0	2	0	1
626	2	9	1	2
627	0	6	0	1
627	6	26	1	2
628	0	15	0	1
628	15	78	1	2
629	0	13	0	2
630	0	22	0	1
630	22	31	1	2
631	0	8	0	2
632	0	21	0	3
633	0	86	0	3
634	0	10	0	2
635	0	26	0	2
636	0	19	0	2
637	0	10	0	2
638	0	7	0	2
639	0	11	0	2
640	0	9	0	2
641	0	27	0	2
642	0	13	0	2
643	0	10	0	2
644	0	12	0	2
645	0	45	0	2
646	0	0.5	0	1
646	0.5	17.5	1	3
647	0	15	0	2
648	0	4	0	3
649	0	12	0	2
650	0	11	0	2
651	0	36	0	2
652	0	9	0	1
652	9	36	1	2
653	0	9	0	2
654	0	14	0	2
655	0	10	0	2
656	0	10	0	2
657	0	50	0	1
657	50	128.958	1	2
658	0	6	0	1
658	6	14	1	2
659	0	10	0	2
660	0	15	0	2
661	0	16	0	2
662	0	14	0	2
663	0	7	0	1
663	7	16	1	3
664	0	11	0	1
664	11	15	1	2
665	0	8	0	2
666	0	5	0	1
666	5	13	1	2
667	0	12	0	2
668	0	8	0	1
668	8	60	1	3
669	0	13	0	2
670	0	14	0	2
671	0	7	0	1
671	7	22	1	2
672	0	20	0	2
673	0	12	0	2
674	0	12	0	2
675	0	8	0	2
676	0	27	0	2
677	0	5	0	1
677	5	34	1	2
678	0	8	0	2
679	0	13	0	1
679	13	27	1	2
680	0	10	0	2
681	0	39	0	2
682	0	6	0	2
683	0	6	0	2
684	0	5	0	2
685	0	3	0	1
685	3	48	1	3
686	0	12	0	2
687	0	10	0	2
688	0	10	0	2
689	0	17	0	2
690	0	9	0	2
691	0	22	0	2
692	0	10	0	2
693	0	10	0	2
694	0	16	0	2
695	0	22	0	2
696	0	51	0	2
697	0	15	0	2
698	0	18	0	3
699	0	13	0	2
700	0	10	0	2
701	0	4	0	2
702	0	4	0	2
703	0	5	0	2
704	0	84	0	2
705	0	27	0	2
706	0	0.5	0	1
706	0.5	36.5	1	2
707	0	13	0	2
708	0	28	0	2
709	0	13	0	1
709	13	19	1	3
710	0	13	0	2
711	0	19	0	2
712	0	5	0	2
713	0	11	0	3
714	0	36	0	2
715	0	13	0	2
716	0	24	0	2
717	0	2	0	2
718	0	6	0	2
719	0	25	0	2
720	0	17	0	2
721	0	11	0	2
722	0	9	0	2
723	0	11	0	2
724	0	6	0	2
725	0	7	0	1
725	7	52	1	2
726	0	2	0	2
727	0	9	0	2
728	0	12	0	2
729	0	29	0	2
730	0	57	0	1
730	57	91.9583	1	2
731	0	9	0	2
732	0	12	0	2
733	0	8	0	2
734	0	19	0	2
735	0	15	0	2
736	0	15	0	1
736	15	59	1	3
737	0	10	0	1
737	10	20	1	2
738	0	16	0	1
738	16	40	1	2
739	0	67	0	2
740	0	10	0	2
741	0	14	0	2
742	0	11	0	2
743	0	4	0	1
743	4	17	1	2
744	0	12	0	2
745	0	8	0	1
745	8	42	1	2
746	0	3	0	3
747	0	3	0	2
748	0	8	0	1
748	8	16	1	2
749	0	9	0	2
750	0	23	0	2
751	0	11	0	2
752	0	6	0	3
753	0	16	0	2
754	0	25	0	1
754	25	43	1	2
755	0	9	0	2
756	0	17	0	2
757	0	9	0	2
758	0	9	0	2
759	0	27	0	1
759	27	84.9583	1	2
760	0	13	0	2
761	0	12	0	1
761	12	20	1	2
762	0	10	0	2
763	0	8	0	1
763	8	18	1	3
764	0	4	0	1
764	4	65	1	2
765	0	13	0	2
766	0	16	0	2
767	0	3	0	1
767	3	9	1	2
768	0	15	0	2
769	0	11	0	2
770	0	17	0	2
771	0	23	0	2
772	0	15	0	2
773	0	11	0	1
773	11	30	1	2
774	0	17	0	2
775	0	12	0	2
776	0	12	0	2
777	0	12	0	2
778	0	2	0	1
778	2	29	1	3
779	0	9	0	2
780	0	44	0	2
781	0	9	0	1
781	9	34	1	2
782	0	65	0	1
782	65	160.958	1	2
783	0	13	0	2
784	0	22	0	2
785	0	14	0	2
786	0	16	0	2
787	0	14	0	2
788	0	9	0	2
789	0	14	0	2
790	0	12	0	2
791	0	33	0	1
791	33	68	1	2
792	0	2	0	3
793	0	1	0	1
793	1	22	1	2
794	0	13	0	2
795	0	14	0	1
795	14	53	1	2
796	0	4	0	1
796	4	19	1	2
797	0	7	0	2
798	0	13	0	2
799	0	0.5	0	1
799	0.5	39.5	1	2
800	0	7	0	2
801	0	14	0	1
801	14	52	1	2
802	0	5	0	1
802	5	10	1	2
803	0	17	0	2
804	0	6	0	2
805	0	82.9583	0	2
806	0	5	0	2
807	0	13	0	2
808	0	13	0	2
809	0	8	0	1
809	8	16	1	3
810	0	10	0	1
810	10	22	1	2
811	0	21	0	2
812	0	10	0	1
812	10	52	1	2
813	0	8	0	2
814	0	10	0	2
815	0	8	0	2
816	0	48	0	1
816	48	74	1	2
817	0	2	0	2
818	0	7	0	2
819	0	13	0	2
820	0	8	0	2
821	0	9	0	2
822	0	20	0	2
823	0	23	0	2
824	0	9	0	1
824	9	30	1	2
825	0	7	0	3
826	0	12	0	2
827	0	13	0	2
828	0	19	0	2
829	0	12	0	2
830	0	44	0	1
830	44	55	1	2
831	0	6	0	2
832	0	6	0	2
833	0	9	0	2
834	0	21	0	2
835	0	25	0	2
836	0	24	0	3
837	0	2	0	2
838	0	8	0	2
839	0	8	0	2
840	0	11	0	2
841	0	11	0	2
842	0	0.5	0	1
842	0.5	32.5	1	3
843	0	5	0	2
844	0	15	0	2
845	0	26	0	2
846	0	31	0	1
846	31	63	1	2
847	0	7	0	1
847	7	24	1	3
848	0	10	0	1
848	10	11	1	2
849	0	12	0	2
850	0	31	0	2
851	0	53	0	2
852	0	12	0	2
853	0	5	0	2
854	0	25	0	3
855	0	9	0	2
856	0	24	0	3
857	0	6	0	2
858	0	19	0	2
859	0	15	0	2
860	0	9	0	2
861	0	11	0	2
862	0	18	0	2
863	0	21	0	2
864	0	11	0	2
865	0	25	0	2
866	0	24	0	2
867	0	7	0	2
868	0	7	0	1
868	7	35	1	2
869	0	14	0	2
870	0	9	0	2
871	0	6	0	3
872	0	13	0	2
873	0	9	0	2
874	0	10	0	2
875	0	0.5	0	1
875	0.5	14.5	1	2
876	0	9	0	2
877	0	26	0	1
877	26	28	1	2
878	0	2	0	1
878	2	12	1	2
879	0	14	0	2
880	0	7	0	2
881	0	12	0	2
882	0	11	0	2
883	0	19	0	2
884	0	19	0	2
885	0	7	0	3
886	0	11	0	2
887	0	28	0	2
888	0	11	0	2
889	0	9	0	1
889	9	37	1	3
890	0	15	0	2
891	0	21	0	2
892	0	20	0	2
893	0	19	0	2
894	0	21	0	1
894	21	33	1	2
895	0	35	0	2
896	0	25	0	2
897	0	10	0	2
898	0	21	0	2
899	0	18	0	2
900	0	45	0	2
901	0	3	0	1
901	3	38	1	2
902	0	18	0	2
903	0	18	0	1
903	18	30	1	3
904	0	14	0	2
905	0	57	0	2
906	0	10	0	2
907	0	9	0	2
908	0	11	0	2
909	0	14	0	2
910	0	11	0	2
911	0	18	0	2
912	0	15	0	2
913	0	15	0	2
914	0	16	0	2
915	0	15	0	2
916	0	58	0	2
917	0	6	0	1
917	6	37	1	2
918	0	9	0	2
919	0	13	0	2
920	0	8	0	2
921	0	15	0	2
922	0	10	0	3
923	0	15	0	2
924	0	12	0	3
925	0	31	0	2
926	0	19	0	2
927	0	9	0	2
928	0	9	0	1
928	9	26	1	2
929	0	9	0	2
930	0	14	0	2
931	0	22	0	2
932	0	18	0	2
933	0	16	0	1
933	16	50	1	2
934	0	12	0	2
935	0	8	0	2
936	0	16	0	2
937	0	9	0	2
938	0	12	0	2
939	0	13	0	2
940	0	9	0	2
941	0	4	0	3
942	0	13	0	2
943	0	10	0	1
943	10	14	1	2
944	0	12	0	2
945	0	13	0	2
946	0	12	0	1
946	12	26	1	2
947	0	4	0	2
948	0	26	0	2
949	0	14	0	2
950	0	26	0	1
950	26	35	1	2
951	0	14	0	2
952	0	16	0	2
953	0	17	0	2
954	0	23	0	2
955	0	30	0	1
955	30	52	1	2
956	0	7	0	1
956	7	23	1	2
957	0	17	0	2
958	0	10	0	2
959	0	5	0	1
959	5	38	1	2
960	0	9	0	2
961	0	13	0	2
962	0	13	0	2
963	0	7	0	1
963	7	23	1	3
964	0	10	0	2
965	0	18	0	1
965	18	29	1	2
966	0	16	0	1
966	16	27	1	2
967	0	23	0	2
968	0	12	0	2
969	0	5	0	2
970	0	19	0	3
971	0	9	0	2
972	0	14	0	2
973	0	44	0	2
974	0	9	0	2
975	0	12	0	2
976	0	11	0	2
977	0	13	0	2
978	0	14	0	2
979	0	13	0	2
980	0	11	0	2
981	0	7	0	2
982	0	4	0	1
982	4	21	1	3
983	0	1	0	1
983	1	2	1	3
984	0	9	0	1
984	9	143.958	1	2
985	0	13	0	2
986	0	14	0	2
987	0	19	0	2
988	0	24	0	2
989	0	9	0	2
990	0	29	0	2
991	0	14	0	2
992	0	11	0	2
993	0	10	0	2
994	0	8	0	2
995	0	9	0	2
996	0	16	0	2
997	0	11	0	2
998	0	3	0	1
998	3	51.9583	1	2
999	0	10	0	2
1000	0	3	0	3
1001	0	17	0	2
1002	0	8	0	1
1002	8	10	1	2
1003	0	16	0	2
1004	0	15	0	3
1005	0	6	0	1
1005	6	52.9583	1	2
1006	0	17	0	2
1007	0	177.958	0	2
1008	0	12	0	2
1009	0	22	0	2
1010	0	9	0	2
1011	0	19	0	2
1012	0	22	0	2
1013	0	12	0	2
1014	0	63.9583	0	2
1015	0	27	0	2
1016	0	20	0	1
1016	20	39	1	3
1017	0	9	0	2
1018	0	12	0	1
1018	12	20	1	2
1019	0	14	0	2
1020	0	6	0	2
1021	0	8	0	2
1022	0	18	0	2
1023	0	15	0	2
1024	0	13	0	1
1024	13	25	1	2
1025	0	15	0	2
1026	0	11	0	2
1027	0	18	0	2
1028	0	11	0	2
1029	0	10	0	1
1029	10	61.9583	1	3
1030	0	19	0	2
1031	0	24	0	2
1032	0	20	0	2
1033	0	2	0	1
1033	2	27	1	2
1034	0	7	0	2
1035	0	59.9583	0	2
1036	0	4	0	1
1036	4	7	1	3
1037	0	10	0	2
1038	0	16	0	2
1039	0	11	0	2
1040	0	5	0	2
1041	0	10	0	2
1042	0	21	0	2
1043	0	3	0	1
1043	3	50.9583	1	2
1044	0	14	0	2
1045	0	2	0	1
1045	2	35	1	2
1046	0	9	0	2
1047	0	10	0	2
1048	0	30	0	2
1049	0	16	0	2
1050	0	14	0	2
1051	0	8	0	2
1052	0	4	0	2
1053	0	15	0	2
1054	0	13	0	2
1055	0	49.9583	0	2
1056	0	9	0	2
1057	0	9	0	2
1058	0	8	0	2
1059	0	13	0	1
1059	13	76.9583	1	3
1060	0	3	0	3
1061	0	4	0	1
1061	4	13	1	3
1062	0	7	0	2
1063	0	8	0	2
1064	0	13	0	2
1065	0	13	0	2
1066	0	4	0	1
1066	4	10	1	3
1067	0	34	0	2
1068	0	12	0	2
1069	0	12	0	1
1069	12	38	1	3
1070	0	19	0	2
1071	0	20	0	1
1071	20	34	1	2
1072	0	5	0	1
1072	5	22	1	2
1073	0	11	0	2
1074	0	8	0	2
1075	0	11	0	2
1076	0	12	0	2
1077	0	11	0	2
1078	0	17	0	1
1078	17	53.9583	1	2
1079	0	13	0	1
1079	13	46.9583	1	2
1080	0	8	0	2
1081	0	36	0	2
1082	0	26	0	2
1083	0	11	0	2
1084	0	7	0	3
1085	0	12	0	1
1085	12	35.9583	1	2
1086	0	14	0	2
1087	0	20	0	2
1088	0	45.9583	0	2
1089	0	7	0	2
1090	0	10	0	2
1091	0	17	0	2
1092	0	37.9583	0	2
1093	0	9	0	2
1094	0	11	0	2
1095	0	10	0	2
1096	0	14	0	2
1097	0	18	0	2
1098	0	11	0	2
1099	0	25	0	2
1100	0	11	0	2
1101	0	9	0	2
1102	0	14	0	2
1103	0	22	0	2
1104	0	7	0	2
1105	0	13	0	2
1106	0	9	0	2
1107	0	31	0	2
1108	0	14	0	2
1109	0	14	0	2
1110	0	7	0	2
1111	0	9	0	2
1112	0	19	0	2
1113	0	7	0	2
1114	0	8	0	2
1115	0	8	0	2
1116	0	6	0	1
1116	6	28	1	2
1117	0	10	0	2
1118	0	17	0	2
1119	0	11	0	2
1120	0	8	0	2
1121	0	12	0	2
1122	0	8	0	2
1123	0	11	0	2
1124	0	8	0	2
1125	0	38.9583	0	3
1126	0	6	0	2
1127	0	11	0	2
1128	0	10	0	2
1129	0	13	0	2
1130	0	11	0	2
1131	0	13	0	2
1132	0	24	0	2
1133	0	15	0	3
1134	0	9	0	2
1135	0	13	0	2
1136	0	9	0	2
1137	0	3	0	1
1137	3	17	1	2
1138	0	3	0	1
1138	3	16	1	2
1139	0	8	0	2
1140	0	16	0	2
1141	0	11	0	2
1142	0	10	0	2
1143	0	15	0	2
1144	0	4	0	1
1144	4	45.9583	1	2
1145	0	10	0	2
1146	0	5	0	1
1146	5	21	1	3
1147	0	9	0	2
1148	0	14	0	2
1149	0	18	0	3
1150	0	13	0	2
1151	0	13	0	2
1152	0	10	0	2
1153	0	9	0	2
1154	0	13	0	2
1155	0	16	0	2
1156	0	9	0	2
1157	0	17	0	2
1158	0	7	0	2
1159	0	13	0	2
1160	0	12	0	2
1161	0	9	0	2
1162	0	6	0	2
1163	0	13	0	2
1164	0	9	0	2
1165	0	8	0	1
1165	8	34.9583	1	2
1166	0	16	0	2
1167	0	8	0	2
1168	0	11	0	2
1169	0	12	0	2
1170	0	7	0	2
1171	0	16	0	2
1172	0	11	0	1
1172	11	73.9583	1	2
1173	0	9	0	2
1174	0	11	0	2
1175	0	12	0	2
1176	0	19	0	2
1177	0	21	0	1
1177	21	31.9583	1	2
1178	0	11	0	1
1178	11	17	1	2
1179	0	18	0	2
1180	0	4	0	2
1181	0	6	0	1
1181	6	43.9583	1	3
1182	0	10	0	2
1183	0	11	0	3
1184	0	6	0	2
1185	0	31.9583	0	2
1186	0	11	0	2
1187	0	9	0	2
1188	0	8	0	2
1189	0	16	0	2
1190	0	8	0	2
1191	0	14	0	2
1192	0	9	0	2
1193	0	9	0	2
1194	0	2	0	3
1195	0	42.9583	0	3
1196	0	17	0	1
1196	17	36.9583	1	2
1197	0	21.9583	0	2
1198	0	18	0	2
1199	0	11	0	2
1200	0	9	0	2
1201	0	17	0	2
1202	0	13	0	2
1203	0	14	0	2
1204	0	8	0	2
1205	0	11	0	2
1206	0	18	0	1
1206	18	44.9583	1	2
1207	0	10	0	2
1208	0	4	0	3
1209	0	8	0	2
1210	0	42.9583	0	2
1211	0	9	0	2
1212	0	9	0	2
1213	0	20.9583	0	2
1214	0	21.9583	0	2
1215	0	9	0	2
1216	0	28	0	2
1217	0	12	0	2
1218	0	21.9583	0	2
1219	0	3	0	3
1220	0	14	0	2
1221	0	12	0	2
1222	0	11	0	2
1223	0	13	0	2
1224	0	8	0	2
1225	0	11	0	2
1226	0	13	0	2
1227	0	12	0	2
1228	0	12	0	2
1229	0	19.9583	0	2
1230	0	1	0	1
1230	1	105.958	1	3
1231	0	5	0	1
1231	5	13	1	2
1232	0	11	0	2
1233	0	13	0	2
1234	0	11	0	2
1235	0	20.9583	0	1
1235	20.9583	97.9583	1	2
1236	0	5	0	2
1237	0	35.9583	0	1
1237	35.9583	67.9583	1	2
1238	0	44.9583	0	2
1239	0	10	0	2
1240	0	14.9583	0	1
1240	14.9583	45.9583	1	2
1241	0	6	0	2
1242	0	10	0	1
1242	10	50.9583	1	2
1243	0	10	0	2
1244	0	16.9583	0	2
1245	0	6	0	2
1246	0	9	0	2
1247	0	9	0	2
1248	0	9	0	2
1249	0	13.9583	0	2
1250	0	13.9583	0	2
1251	0	2	0	2
1252	0	10	0	2
1253	0	11	0	3
1254	0	8	0	3
1255	0	20.9583	0	2
1256	0	6	0	2
1257	0	5	0	1
1257	5	10	1	2
1258	0	12	0	2
1259	0	9	0	2
1260	0	9	0	2
1261	0	3	0	1
1261	3	71.9583	1	2
1262	0	12.9583	0	2
1263	0	7	0	2
1264	0	11.9583	0	2
1265	0	10	0	2
1266	0	11.9583	0	2
1267	0	9	0	2
1268	0	15.9583	0	2
1269	0	25.9583	0	1
1269	25.9583	39.9583	1	2
1270	0	24.9583	0	3
1271	0	6	0	2
1272	0	21.9583	0	1
1272	21.9583	28.9583	1	2
1273	0	10.9583	0	2
1274	0	6	0	1
1274	6	19.9583	1	2
1275	0	12.9583	0	2
1276	0	3	0	1
1276	3	48.9583	1	2
1277	0	10.9583	0	2
1278	0	27.9583	0	2
1279	0	14.9583	0	2
1280	0	8	0	2
1281	0	11.9583	0	3
1282	0	13.9583	0	2
1283	0	39.9583	0	2
1284	0	5	0	2
1285	0	10.9583	0	2
1286	0	10.9583	0	2
1287	0	14.9583	0	2
1288	0	20.9583	0	2
1289	0	8	0	3
1290	0	12.9583	0	1
1290	12.9583	59.9583	1	2
1291	0	10.9583	0	2
1292	0	42.9583	0	3
1293	0	5	0	2
1294	0	10.9583	0	2
1295	0	16.9583	0	2
1296	0	5	0	2
1297	0	9.95833	0	2
1298	0	8.95833	0	1
1298	8.95833	24.9583	1	2
1299	0	11.9583	0	2
1300	0	28.9583	0	2
1301	0	5	0	2
1302	0	15.9583	0	1
1302	15.9583	23.9583	1	2
1303	0	7.95833	0	2
1304	0	14.9583	0	2
1305	0	15.9583	0	2
1306	0	14.9583	0	2
1307	0	7.95833	0	2
1308	0	7.95833	0	1
1308	7.95833	14.9583	1	2
1309	0	7.95833	0	2
1310	0	12.9583	0	2
1311	0	5.95833	0	1
1311	5.95833	48.9583	1	2
1312	0	8.95833	0	2
1313	0	13.9583	0	2
1314	0	12.9583	0	3
1315	0	16.9583	0	1
1315	16.9583	35.9583	1	2
1316	0	8.95833	0	2
1317	0	12.9583	0	2
1318	0	8.95833	0	2
1319	0	15.9583	0	2
1320	0	24.9583	0	2
1321	0	15.9583	0	2
1322	0	8.95833	0	2
1323	0	14.9583	0	2
1324	0	11.9583	0	2
1325	0	8.95833	0	2
1326	0	29.9583	0	2
1327	0	13.9583	0	2
1328	0	11.9583	0	2
1329	0	10.9583	0	2
1330	0	13.9583	0	1
1330	13.9583	26.9583	1	3
1331	0	7.95833	0	3
1332	0	7.95833	0	2
1333	0	18.9583	0	2
1334	0	18.9583	0	2
1335	0	11.9583	0	2
1336	0	7.95833	0	2
1337	0	9.95833	0	2
1338	0	12.9583	0	2
1339	0	12.9583	0	1
1339	12.9583	17.9583	1	2
1340	0	18.9583	0	2
1341	0	68.9583	0	1
1341	68.9583	79.9583	1	3
1342	0	7.95833	0	2
1343	0	15.9583	0	1
1343	15.9583	21.9583	1	2
1344	0	24.9583	0	2
1345	0	9	0	2
1346	0	9	0	2
1347	0	10	0	2
1348	0	10	0	1
1348	10	39	1	2
1349	0	9	0	2
1350	0	14	0	1
1350	14	60	1	2
1351	0	20	0	2
1352	0	9	0	2
1353	0	15	0	2
1354	0	36	0	2
1355	0	2	0	3
1356	0	7	0	2
1357	0	6	0	1
1357	6	50	1	2
1358	0	14	0	2
1359	0	13	0	2
1360	0	13	0	2
1361	0	15	0	2
1362	0	17	0	1
1362	17	41	1	2
1363	0	6	0	1
1363	6	18	1	2
1364	0	36	0	2
1365	0	17	0	2
1366	0	20	0	2
1367	0	15	0	2
1368	0	14	0	2
1369	0	4	0	1
1369	4	20	1	2
1370	0	9	0	1
1370	9	18	1	2
1371	0	15	0	2
1372	0	14	0	2
1373	0	154	0	1
1373	154	203	1	3
1374	0	9	0	2
1375	0	55	0	2
1376	0	12	0	2
1377	0	13	0	2
1378	0	2	0	1
1378	2	22	1	2
1379	0	11	0	2
1380	0	8	0	1
1380	8	32	1	3
1381	0	11	0	2
1382	0	16	0	2
1383	0	17	0	2
1384	0	16	0	1
1384	16	36	1	3
1385	0	36	0	3
1386	0	21	0	2
1387	0	10	0	2
1388	0	8	0	2
1389	0	17	0	2
1390	0	10	0	2
1391	0	15	0	2
1392	0	16	0	1
1392	16	21	1	2
1393	0	10	0	2
1394	0	9	0	2
1395	0	13	0	2
1396	0	13	0	1
1396	13	59	1	2
1397	0	14	0	2
1398	0	6	0	1
1398	6	48	1	2
1399	0	9	0	2
1400	0	15	0	2
1401	0	57	0	2
1402	0	7	0	2
1403	0	7	0	2
1404	0	20	0	2
1405	0	13	0	2
1406	0	28	0	1
1406	28	100	1	3
1407	0	16	0	2
1408	0	29	0	2
1409	0	14	0	2
1410	0	5	0	1
1410	5	34	1	2
1411	0	6	0	1
1411	6	33	1	2
1412	0	19	0	2
1413	0	23	0	2
1414	0	7	0	2
1415	0	36	0	2
1416	0	15	0	2
1417	0	17	0	2
1418	0	14	0	2
1419	0	15	0	2
1420	0	10	0	2
1421	0	12	0	1
1421	12	42	1	2
1422	0	29	0	1
1422	29	35	1	3
1423	0	14	0	2
1424	0	14	0	2
1425	0	15	0	2
1426	0	9	0	2
1427	0	16	0	2
1428	0	10	0	2
1429	0	15	0	1
1429	15	38	1	2
1430	0	8	0	2
1431	0	8	0	2
1432	0	8	0	2
1433	0	15	0	2
1434	0	9	0	2
1435	0	20	0	2
1436	0	12	0	2
1437	0	9	0	2
1438	0	21	0	2
1439	0	12	0	2
1440	0	19	0	2
1441	0	21	0	2
1442	0	11	0	2
1443	0	21	0	2
1444	0	17	0	2
1445	0	6	0	1
1445	6	33	1	2
1446	0	2	0	1
1446	2	11	1	2
1447	0	3	0	2
1448	0	19	0	2
1449	0	10	0	2
1450	0	11	0	2
1451	0	7	0	2
1452	0	11	0	1
1452	11	24	1	2
1453	0	21	0	2
1454	0	9	0	2
1455	0	28	0	2
1456	0	9	0	2
1457	0	2	0	3
1458	0	15	0	2
1459	0	16	0	2
1460	0	31	0	2
1461	0	23	0	2
1462	0	13	0	2
1463	0	6	0	2
1464	0	10	0	2
1465	0	9	0	2
1466	0	6	0	2
1467	0	12	0	1
1467	12	27	1	2
1468	0	10	0	2
1469	0	2	0	3
1470	0	8	0	2
1471	0	9	0	2
1472	0	9	0	2
1473	0	14	0	2
1474	0	21	0	2
1475	0	10	0	2
1476	0	10	0	2
1477	0	8	0	1
1477	8	27	1	2
1478	0	23	0	2
1479	0	2	0	2
1480	0	8	0	2
1481	0	8	0	2
1482	0	14	0	2
1483	0	9	0	1
1483	9	14	1	2
1484	0	16	0	2
1485	0	14	0	2
1486	0	17	0	2
1487	0	12	0	2
1488	0	16	0	2
1489	0	10	0	2
1490	0	10	0	2
1491	0	7	0	1
1491	7	57	1	2
1492	0	11	0	2
1493	0	4	0	1
1493	4	31	1	2
1494	0	20	0	1
1494	20	29	1	2
1495	0	5	0	2
1496	0	58	0	2
1497	0	8	0	2
1498	0	11	0	2
1499	0	15	0	2
1500	0	24	0	2
1501	0	15	0	2
1502	0	10	0	2
1503	0	9	0	2
1504	0	15	0	2
1505	0	12	0	2
1506	0	9	0	2
1507	0	63	0	2
1508	0	7	0	1
1508	7	16	1	2
1509	0	4	0	3
1510	0	5	0	1
1510	5	14	1	3
1511	0	50	0	2
1512	0	15	0	2
1513	0	96	0	1
1513	96	107	1	3
1514	0	9	0	2
1515	0	21	0	2
1516	0	15	0	2
1517	0	16	0	2
1518	0	12	0	2
1519	0	9	0	3
1520	0	14	0	1
1520	14	68	1	3
1521	0	12	0	2
1522	0	13	0	2
1523	0	5	0	1
1523	5	22	1	3
1524	0	34	0	2
1525	0	5	0	3
1526	0	10	0	2
1527	0	6	0	3
1528	0	20	0	2
1529	0	8	0	1
1529	8	34	1	2
1530	0	10	0	2
1531	0	11	0	2
1532	0	63	0	2
1533	0	10	0	1
1533	10	44	1	2
1534	0	20	0	2
1535	0	17	0	2
1536	0	18	0	3
1537	0	13	0	2
1538	0	9	0	2
1539	0	14	0	2
1540	0	14	0	2
1541	0	16	0	2
1542	0	9	0	2
1543	0	21	0	3
1544	0	13	0	2
1545	0	5	0	2
1546	0	8	0	2
1547	0	9	0	1
1547	9	39	1	2
1548	0	41	0	2
1549	0	4	0	1
1549	4	36	1	2
1550	0	11	0	2
1551	0	18	0	1
1551	18	39	1	2
1552	0	12	0	2
1553	0	12	0	2
1554	0	17	0	2
1555	0	11	0	2
1556	0	19	0	3
1557	0	17	0	2
1558	0	22	0	2
1559	0	16	0	2
1560	0	0.5	0	1
1560	0.5	31.5	1	2
1561	0	32	0	2
1562	0	5	0	1
1562	5	24	1	3
1563	0	8	0	2
1564	0	0.5	0	1
1564	0.5	43.5	1	2
1565	0	14	0	2
1566	0	5	0	1
1566	5	10	1	3
1567	0	6	0	2
1568	0	32	0	1
1568	32	46	1	3
1569	0	16	0	2
1570	0	13	0	2
1571	0	9	0	2
1572	0	10	0	2
1573	0	6	0	1
1573	6	23	1	2
1574	0	17	0	1
1574	17	38	1	2
1575	0	12	0	2
1576	0	9	0	2
1577	0	7	0	2
1578	0	5	0	3
1579	0	5	0	1
1579	5	43	1	2
1580	0	12	0	2
1581	0	3	0	1
1581	3	21	1	2
1582	0	24	0	2
1583	0	13	0	2
1584	0	26	0	2
1585	0	11	0	2
1586	0	13	0	2
1587	0	11	0	2
1588	0	20	0	2
1589	0	8	0	2
1590	0	14	0	2
1591	0	13	0	2
1592	0	13	0	2
1593	0	12	0	1
1593	12	36	1	3
1594	0	12	0	2
1595	0	11	0	2
1596	0	44	0	1
1596	44	95	1	2
1597	0	5	0	2
1598	0	11	0	2
1599	0	9	0	2
1600	0	11	0	1
1600	11	17	1	3
1601	0	12	0	2
1602	0	23	0	1
1602	23	43	1	2
1603	0	8	0	2
1604	0	11	0	2
1605	0	11	0	2
1606	0	9	0	2
1607	0	7	0	1
1607	7	36	1	2
1608	0	13	0	2
1609	0	21	0	2
1610	0	6	0	1
1610	6	22	1	2
1611	0	9	0	2
1612	0	20	0	3
1613	0	44	0	2
1614	0	20	0	1
1614	20	40	1	2
1615	0	16	0	3
1616	0	13	0	2
1617	0	20	0	2
1618	0	23	0	1
1618	23	65	1	2
1619	0	13	0	2
1620	0	12	0	2
1621	0	17	0	2
1622	0	12	0	2
1623	0	13	0	2
1624	0	7	0	2
1625	0	34	0	2
1626	0	8	0	3
1627	0	10	0	2
1628	0	9	0	2
1629	0	10	0	2
1630	0	5	0	2
1631	0	14	0	2
1632	0	2	0	3
1633	0	4	0	1
1633	4	11	1	3
1634	0	22	0	2
1635	0	10	0	2
1636	0	14	0	2
1637	0	23	0	2
1638	0	18	0	2
1639	0	7	0	2
1640	0	10	0	2
1641	0	15	0	2
1642	0	13	0	1
1642	13	22	1	2
1643	0	13	0	2
1644	0	9	0	2
1645	0	22	0	2
1646	0	4	0	1
1646	4	19	1	2
1647	0	26	0	2
1648	0	6	0	3
1649	0	15	0	2
1650	0	9	0	2
1651	0	6	0	1
1651	6	32	1	2
1652	0	25	0	2
1653	0	13	0	2
1654	0	13	0	2
1655	0	15	0	2
1656	0	10	0	1
1656	10	24	1	2
1657	0	24	0	1
1657	24	42	1	2
1658	0	14	0	2
1659	0	13	0	2
1660	0	15	0	1
1660	15	35	1	3
1661	0	14	0	1
1661	14	66	1	3
1662	0	14	0	2
1663	0	24	0	2
1664	0	9	0	1
1664	9	59	1	3
1665	0	14	0	1
1665	14	21	1	3
1666	0	6	0	2
1667	0	23	0	2
1668	0	9	0	2
1669	0	9	0	2
1670	0	9	0	2
1671	0	12	0	2
1672	0	12	0	3
1673	0	9	0	2
1674	0	16	0	1
1674	16	41	1	2
1675	0	9	0	2
1676	0	9	0	2
[truncated: 2,060 more rows]

## Sheet: General ward_Period 2
id	entry	exit	from	to
1	0	15	0	2
2	0	2	0	2
3	0	8	0	2
4	0	2	0	2
5	0	4	0	2
6	0	4	0	2
7	0	2	0	2
8	0	5	0	2
9	0	4	0	2
10	0	2	0	2
11	0	3	0	2
12	0	2	0	2
13	0	3	0	2
14	0	1	0	2
15	0	1	0	2
16	0	1	0	2
17	0	6	0	2
18	0	1	0	2
19	0	1	0	2
20	0	2	0	2
21	0	1	0	2
22	0	1	0	2
23	0	22	0	2
24	0	9	0	2
25	0	29	0	2
26	0	1	0	2
27	0	2	0	2
28	0	2	0	2
29	0	3	0	2
30	0	1	0	2
31	0	9	0	2
32	0	5	0	2
33	0	2	0	2
34	0	2	0	2
35	0	10	0	2
36	0	8	0	2
37	0	1	0	2
38	0	19	0	2
39	0	4	0	2
40	0	15	0	2
41	0	5	0	2
42	0	13	0	2
43	0	2	0	2
44	0	12	0	2
45	0	56	0	2
46	0	5	0	2
47	0	2	0	2
48	0	8	0	2
49	0	1	0	2
50	0	3	0	2
51	0	4	0	2
52	0	4	0	2
53	0	3	0	2
54	0	6	0	2
55	0	2	0	2
56	0	4	0	2
57	0	11	0	2
58	0	5	0	2
59	0	15	0	2
60	0	8	0	2
61	0	1	0	2
62	0	1	0	2
63	0	7	0	2
64	0	12	0	2
65	0	5	0	2
66	0	5	0	2
67	0	34	0	1
67	34	42	1	2
68	0	18	0	2
69	0	21	0	2
70	0	12	0	2
71	0	1	0	2
72	0	13	0	2
73	0	4	0	2
74	0	2	0	2
75	0	9	0	2
76	0	3	0	2
77	0	2	0	2
78	0	3	0	2
79	0	1	0	2
80	0	3	0	2
81	0	1	0	2
82	0	9	0	2
83	0	2	0	2
84	0	4	0	2
85	0	4	0	2
86	0	8	0	2
87	0	2	0	2
88	0	7	0	2
89	0	8	0	2
90	0	11	0	2
91	0	3	0	1
91	3	39	1	2
92	0	4	0	2
93	0	8	0	2
94	0	1	0	2
95	0	1	0	2
96	0	4	0	2
97	0	10	0	2
98	0	8	0	2
99	0	4	0	2
100	0	1	0	2
101	0	2	0	2
102	0	1	0	2
103	0	1	0	2
104	0	11	0	2
105	0	9	0	2
106	0	23	0	2
107	0	0.5	0	1
107	0.5	26.5	1	2
108	0	8	0	1
108	8	22	1	2
109	0	5	0	2
110	0	3	0	2
111	0	16	0	2
112	0	3	0	2
113	0	3	0	2
114	0	3	0	2
115	0	5	0	2
116	0	1	0	2
117	0	1	0	2
118	0	1	0	2
119	0	7	0	2
120	0	1	0	2
121	0	1	0	2
122	0	13	0	2
123	0	3	0	2
124	0	10	0	2
125	0	6	0	2
126	0	6	0	2
127	0	10	0	2
128	0	6	0	2
129	0	14	0	2
130	0	2	0	2
131	0	2	0	2
132	0	3	0	2
133	0	6	0	2
134	0	1	0	2
135	0	12	0	2
136	0	4	0	2
137	0	6	0	2
138	0	6	0	2
139	0	1	0	2
140	0	8	0	2
141	0	8	0	2
142	0	4	0	2
143	0	9	0	2
144	0	5	0	3
145	0	3	0	2
146	0	1	0	2
147	0	1	0	2
148	0	1	0	2
149	0	3	0	2
150	0	5	0	2
151	0	19	0	2
152	0	5	0	2
153	0	7	0	2
154	0	28	0	2
155	0	3	0	2
156	0	2	0	2
157	0	5	0	2
158	0	5	0	2
159	0	6	0	2
160	0	3	0	2
161	0	6	0	2
162	0	8	0	2
163	0	15	0	2
164	0	5	0	2
165	0	7	0	2
166	0	5	0	2
167	0	1	0	2
168	0	1	0	2
169	0	6	0	2
170	0	2	0	2
171	0	1	0	2
172	0	7	0	2
173	0	1	0	2
174	0	1	0	2
175	0	1	0	2
176	0	7	0	2
177	0	13	0	2
178	0	3	0	2
179	0	1	0	2
180	0	6	0	2
181	0	2	0	2
182	0	4	0	2
183	0	3	0	2
184	0	2	0	2
185	0	6	0	2
186	0	7	0	2
187	0	6	0	2
188	0	6	0	2
189	0	2	0	2
190	0	24	0	2
191	0	12	0	2
192	0	10	0	2
193	0	19	0	2
194	0	1	0	2
195	0	10	0	2
196	0	12	0	2
197	0	10	0	2
198	0	10	0	2
199	0	1	0	2
200	0	1	0	2
201	0	1	0	2
202	0	2	0	2
203	0	3	0	2
204	0	2	0	2
205	0	11	0	2
206	0	4	0	2
207	0	1	0	2
208	0	1	0	2
209	0	4	0	2
210	0	4	0	2
211	0	9	0	2
212	0	3	0	2
213	0	3	0	2
214	0	2	0	2
215	0	30	0	2
216	0	4	0	2
217	0	2	0	2
218	0	14	0	2
219	0	3	0	2
220	0	16	0	2
221	0	2	0	2
222	0	5	0	2
223	0	2	0	2
224	0	29	0	2
225	0	8	0	2
226	0	4	0	2
227	0	32	0	1
227	32	63	1	2
228	0	1	0	2
229	0	3	0	2
230	0	2	0	2
231	0	19	0	2
232	0	4	0	2
233	0	15	0	2
234	0	4	0	2
235	0	6	0	2
236	0	1	0	2
237	0	1	0	2
238	0	1	0	2
239	0	7	0	2
240	0	1	0	2
241	0	3	0	2
242	0	4	0	2
243	0	15	0	2
244	0	5	0	2
245	0	3	0	2
246	0	3	0	2
247	0	3	0	2
248	0	5	0	2
249	0	2	0	2
250	0	4	0	2
251	0	11	0	2
252	0	36	0	2
253	0	4	0	2
254	0	3	0	2
255	0	2	0	2
256	0	30	0	2
257	0	1	0	2
258	0	1	0	2
259	0	13	0	2
260	0	4	0	2
261	0	17	0	2
262	0	2	0	2
263	0	8	0	2
264	0	1	0	2
265	0	2	0	2
266	0	1	0	2
267	0	13	0	2
268	0	2	0	2
269	0	7	0	2
270	0	2	0	2
271	0	24	0	2
272	0	2	0	2
273	0	7	0	2
274	0	3	0	2
275	0	2	0	2
276	0	2	0	2
277	0	1	0	2
278	0	3	0	2
279	0	2	0	2
280	0	4	0	2
281	0	6	0	2
282	0	6	0	2
283	0	2	0	2
284	0	3	0	2
285	0	1	0	2
286	0	58	0	2
287	0	1	0	2
288	0	3	0	2
289	0	6	0	2
290	0	1	0	2
291	0	2	0	2
292	0	2	0	2
293	0	1	0	2
294	0	3	0	2
295	0	6	0	2
296	0	6	0	2
297	0	4	0	2
298	0	5	0	2
299	0	1	0	2
300	0	4	0	2
301	0	1	0	2
302	0	6	0	2
303	0	11	0	2
304	0	5	0	2
305	0	8	0	2
306	0	15	0	2
307	0	4	0	2
308	0	4	0	2
309	0	4	0	2
310	0	7	0	2
311	0	1	0	2
312	0	1	0	2
313	0	2	0	2
314	0	4	0	2
315	0	7	0	2
316	0	7	0	2
317	0	4	0	2
318	0	12	0	2
319	0	1	0	2
320	0	5	0	2
321	0	12	0	2
322	0	3	0	2
323	0	3	0	2
324	0	19	0	2
325	0	5	0	2
326	0	4	0	2
327	0	15	0	2
328	0	6	0	2
329	0	16	0	2
330	0	6	0	2
331	0	4	0	2
332	0	10	0	2
333	0	2	0	2
334	0	5	0	2
335	0	8	0	2
336	0	4	0	2
337	0	7	0	2
338	0	22	0	2
339	0	10	0	2
340	0	11	0	2
341	0	19	0	2
342	0	14	0	2
343	0	6	0	2
344	0	10	0	2
345	0	2	0	2
346	0	17	0	2
347	0	4	0	2
348	0	3	0	2
349	0	10	0	2
350	0	3	0	2
351	0	7	0	2
352	0	7	0	2
353	0	1	0	2
354	0	7	0	2
355	0	4	0	2
356	0	13	0	2
357	0	3	0	2
358	0	10	0	2
359	0	3	0	2
360	0	12	0	2
361	0	2	0	2
362	0	15	0	2
363	0	11	0	2
364	0	3	0	2
365	0	10	0	2
366	0	4	0	2
367	0	3	0	2
368	0	6	0	2
369	0	1	0	2
370	0	38	0	2
371	0	4	0	2
372	0	4	0	2
373	0	13	0	2
374	0	1	0	2
375	0	2	0	2
376	0	2	0	2
377	0	3	0	2
378	0	6	0	2
379	0	3	0	2
380	0	3	0	2
381	0	2	0	2
382	0	15	0	2
383	0	1	0	2
384	0	3	0	2
385	0	2	0	2
386	0	15	0	2
387	0	7	0	2
388	0	8	0	2
389	0	5	0	2
390	0	5	0	2
391	0	2	0	2
392	0	5	0	2
393	0	2	0	2
394	0	6	0	2
395	0	1	0	2
396	0	4	0	2
397	0	6	0	2
398	0	2	0	2
399	0	2	0	2
400	0	1	0	2
401	0	2	0	2
402	0	1	0	2
403	0	12	0	2
404	0	5	0	2
405	0	5	0	2
406	0	5	0	2
407	0	1	0	2
408	0	4	0	2
409	0	18	0	2
410	0	6	0	2
411	0	5	0	2
412	0	2	0	2
413	0	1	0	2
414	0	3	0	2
415	0	2	0	2
416	0	8	0	2
417	0	5	0	2
418	0	2	0	2
419	0	12	0	2
420	0	4	0	2
421	0	8	0	2
422	0	6	0	2
423	0	8	0	2
424	0	7	0	2
425	0	11	0	2
426	0	3	0	2
427	0	7	0	2
428	0	1	0	2
429	0	1	0	2
430	0	1	0	2
431	0	6	0	2
432	0	6	0	2
433	0	5	0	2
434	0	4	0	2
435	0	6	0	2
436	0	10	0	2
437	0	17	0	2
438	0	3	0	2
439	0	9	0	1
439	9	24	1	2
440	0	2	0	2
441	0	4	0	2
442	0	2	0	2
443	0	2	0	2
444	0	9	0	2
445	0	5	0	2
446	0	9	0	2
447	0	2	0	3
448	0	18	0	2
449	0	1	0	2
450	0	6	0	2
451	0	5	0	2
452	0	3	0	2
453	0	1	0	2
454	0	7	0	2
455	0	4	0	2
456	0	9	0	2
457	0	5	0	2
458	0	4	0	2
459	0	7	0	2
460	0	3	0	2
461	0	16	0	2
462	0	4	0	2
463	0	14	0	2
464	0	2	0	2
465	0	8	0	2
466	0	3	0	2
467	0	11	0	2
468	0	3	0	2
469	0	2	0	2
470	0	3	0	2
471	0	9	0	2
472	0	6	0	2
473	0	17	0	2
474	0	7	0	2
475	0	21	0	2
476	0	3	0	2
477	0	7	0	2
478	0	25	0	2
479	0	3	0	2
480	0	1	0	2
481	0	1	0	2
482	0	1	0	2
483	0	3	0	2
484	0	1	0	2
485	0	14	0	2
486	0	6	0	2
487	0	6	0	2
488	0	7	0	2
489	0	5	0	2
490	0	2	0	2
491	0	2	0	2
492	0	17	0	2
493	0	6	0	1
493	6	8	1	2
494	0	5	0	2
495	0	4	0	2
496	0	2	0	2
497	0	6	0	2
498	0	4	0	2
499	0	2	0	2
500	0	15	0	2
501	0	3	0	2
502	0	8	0	2
503	0	8	0	2
504	0	2	0	2
505	0	10	0	2
506	0	14	0	2
507	0	35	0	2
508	0	9	0	2
509	0	6	0	2
510	0	8	0	2
511	0	1	0	2
512	0	6	0	2
513	0	5	0	2
514	0	5	0	2
515	0	9	0	2
516	0	15	0	2
517	0	12	0	2
518	0	4	0	2
519	0	9	0	2
520	0	8	0	2
521	0	2	0	2
522	0	1	0	2
523	0	5	0	2
524	0	2	0	2
525	0	16	0	2
526	0	8	0	2
527	0	8	0	2
528	0	5	0	2
529	0	1	0	2
530	0	1	0	2
531	0	4	0	2
532	0	11	0	2
533	0	11	0	2
534	0	2	0	2
535	0	12	0	2
536	0	3	0	2
537	0	12	0	2
538	0	1	0	2
539	0	1	0	2
540	0	2	0	2
541	0	1	0	2
542	0	1	0	2
543	0	7	0	2
544	0	8	0	2
545	0	2	0	2
546	0	1	0	2
547	0	12	0	2
548	0	7	0	2
549	0	3	0	2
550	0	5	0	2
551	0	13	0	2
552	0	13	0	2
553	0	3	0	2
554	0	7	0	2
555	0	3	0	2
556	0	1	0	2
557	0	20	0	2
558	0	4	0	2
559	0	1	0	2
560	0	11	0	2
561	0	3	0	2
562	0	37	0	2
563	0	4	0	2
564	0	24	0	2
565	0	11	0	2
566	0	23	0	2
567	0	1	0	2
568	0	9	0	2
569	0	6	0	2
570	0	9	0	2
571	0	3	0	2
572	0	17	0	2
573	0	8	0	2
574	0	1	0	2
575	0	2	0	2
576	0	1	0	2
577	0	4	0	2
578	0	4	0	2
579	0	9	0	2
580	0	4	0	2
581	0	10	0	2
582	0	9	0	2
583	0	36	0	2
584	0	9	0	2
585	0	9	0	2
586	0	4	0	2
587	0	4	0	2
588	0	3	0	2
589	0	11	0	2
590	0	17	0	2
591	0	3	0	2
592	0	1	0	2
593	0	3	0	2
594	0	16	0	2
595	0	4	0	2
596	0	7	0	2
597	0	1	0	2
598	0	5	0	2
599	0	4	0	2
600	0	7	0	2
601	0	9	0	2
602	0	7	0	2
603	0	2	0	2
604	0	1	0	2
605	0	3	0	2
606	0	13	0	2
607	0	7	0	2
608	0	4	0	2
609	0	10	0	2
610	0	1	0	2
611	0	1	0	2
612	0	7	0	2
613	0	1	0	2
614	0	6	0	2
615	0	13	0	2
616	0	7	0	2
617	0	2	0	2
618	0	6	0	2
619	0	1	0	2
620	0	1	0	2
621	0	2	0	2
622	0	6	0	2
623	0	5	0	2
624	0	7	0	2
625	0	10	0	2
626	0	2	0	2
627	0	1	0	2
628	0	2	0	2
629	0	9	0	2
630	0	12	0	2
631	0	6	0	2
632	0	19	0	2
633	0	9	0	2
634	0	2	0	2
635	0	5	0	2
636	0	7	0	2
637	0	5	0	2
638	0	9	0	2
639	0	5	0	2
640	0	1	0	2
641	0	1	0	2
642	0	2	0	2
643	0	2	0	2
644	0	18	0	2
645	0	6	0	2
646	0	6	0	2
647	0	5	0	2
648	0	5	0	2
649	0	1	0	2
650	0	1	0	2
651	0	13	0	2
652	0	8	0	2
653	0	6	0	2
654	0	1	0	2
655	0	1	0	2
656	0	14	0	2
657	0	9	0	2
658	0	6	0	2
659	0	5	0	2
660	0	4	0	2
661	0	1	0	2
662	0	4	0	2
663	0	10	0	2
664	0	7	0	2
665	0	9	0	2
666	0	11	0	2
667	0	1	0	2
668	0	28	0	2
669	0	12	0	2
670	0	3	0	2
671	0	2	0	2
672	0	8	0	2
673	0	68	0	2
674	0	6	0	2
675	0	3	0	2
676	0	2	0	2
677	0	2	0	2
678	0	3	0	2
679	0	2	0	2
680	0	10	0	2
681	0	8	0	2
682	0	7	0	2
683	0	4	0	3
684	0	4	0	2
685	0	4	0	2
686	0	4	0	2
687	0	2	0	2
688	0	4	0	2
689	0	4	0	2
690	0	18	0	2
691	0	4	0	2
692	0	3	0	2
693	0	11	0	2
694	0	3	0	2
695	0	1	0	2
696	0	2	0	2
697	0	8	0	2
698	0	21	0	2
699	0	4	0	2
700	0	2	0	2
701	0	9	0	2
702	0	15	0	2
703	0	1	0	2
704	0	9	0	2
705	0	1	0	2
706	0	8	0	2
707	0	4	0	2
708	0	3	0	2
709	0	18	0	2
710	0	14	0	2
711	0	11	0	2
712	0	22	0	2
713	0	7	0	2
714	0	1	0	2
715	0	1	0	2
716	0	3	0	2
717	0	10	0	2
718	0	7	0	2
719	0	3	0	2
720	0	4	0	2
721	0	3	0	2
722	0	4	0	2
723	0	6	0	2
724	0	1	0	2
725	0	9	0	2
726	0	7	0	2
727	0	4	0	2
728	0	1	0	2
729	0	2	0	2
730	0	7	0	2
731	0	10	0	2
732	0	5	0	2
733	0	1	0	2
734	0	3	0	2
735	0	7	0	2
736	0	2	0	2
737	0	6	0	2
738	0	3	0	2
739	0	3	0	2
740	0	1	0	2
741	0	2	0	2
742	0	1	0	2
743	0	2	0	2
744	0	7	0	2
745	0	5	0	2
746	0	14	0	2
747	0	1	0	2
748	0	5	0	2
749	0	6	0	2
750	0	4	0	2
751	0	2	0	2
752	0	2	0	2
753	0	8	0	2
754	0	17	0	1
754	17	28	1	2
755	0	2	0	2
756	0	5	0	2
757	0	5	0	2
758	0	8	0	2
759	0	1	0	2
760	0	6	0	2
761	0	22	0	2
762	0	8	0	2
763	0	2	0	2
764	0	27	0	2
765	0	3	0	2
766	0	5	0	2
767	0	1	0	2
768	0	5	0	2
769	0	1	0	2
770	0	1	0	2
771	0	3	0	2
772	0	4	0	2
773	0	10	0	2
774	0	15	0	2
775	0	3	0	2
776	0	11	0	1
776	11	15	1	2
777	0	5	0	2
778	0	3	0	2
779	0	3	0	2
780	0	1	0	2
781	0	45	0	2
782	0	6	0	2
783	0	1	0	2
784	0	7	0	2
785	0	6	0	2
786	0	11	0	2
787	0	5	0	2
788	0	10	0	2
789	0	9	0	2
790	0	10	0	2
791	0	2	0	2
792	0	18	0	2
793	0	3	0	2
794	0	2	0	2
795	0	23	0	2
796	0	8	0	2
797	0	4	0	2
798	0	20	0	2
799	0	2	0	2
800	0	3	0	2
801	0	10	0	2
802	0	1	0	2
803	0	1	0	2
804	0	7	0	2
805	0	1	0	2
806	0	2	0	2
807	0	1	0	2
808	0	3	0	2
809	0	10	0	2
810	0	10	0	2
811	0	2	0	2
812	0	4	0	2
813	0	4	0	2
814	0	9	0	2
815	0	1	0	2
816	0	3	0	2
817	0	8	0	2
818	0	15	0	2
819	0	2	0	2
820	0	3	0	2
821	0	19	0	2
822	0	1	0	2
823	0	2	0	2
824	0	16	0	2
825	0	2	0	2
826	0	9	0	2
827	0	9	0	2
828	0	2	0	2
829	0	1	0	2
830	0	17	0	2
831	0	7	0	2
832	0	10	0	2
833	0	3	0	2
834	0	28	0	2
835	0	14	0	2
836	0	1	0	2
837	0	1	0	2
838	0	2	0	2
839	0	7	0	2
840	0	2	0	2
841	0	1	0	2
842	0	1	0	2
843	0	2	0	2
844	0	2	0	2
845	0	2	0	2
846	0	7	0	2
847	0	2	0	2
848	0	4	0	2
849	0	9	0	2
850	0	6	0	2
851	0	6	0	2
852	0	3	0	2
853	0	7	0	2
854	0	6	0	2
855	0	6	0	2
856	0	17	0	2
857	0	5	0	2
858	0	9	0	2
859	0	1	0	2
860	0	3	0	2
861	0	14	0	3
862	0	7	0	2
863	0	21	0	2
864	0	8	0	2
865	0	1	0	2
866	0	1	0	2
867	0	2	0	2
868	0	9	0	2
869	0	2	0	2
870	0	5	0	2
871	0	6	0	2
872	0	8	0	2
873	0	12	0	2
874	0	6	0	2
875	0	9	0	2
876	0	3	0	2
877	0	9	0	2
878	0	8	0	2
879	0	14	0	2
880	0	2	0	2
881	0	2	0	2
882	0	1	0	2
883	0	2	0	2
884	0	14	0	2
885	0	12	0	2
886	0	19	0	2
887	0	7	0	2
888	0	5	0	2
889	0	6	0	2
890	0	21	0	2
891	0	4	0	2
892	0	3	0	2
893	0	4	0	2
894	0	4	0	2
895	0	4	0	2
896	0	6	0	2
897	0	5	0	2
898	0	9	0	2
899	0	7	0	2
900	0	4	0	2
901	0	13	0	2
902	0	8	0	2
903	0	4	0	2
904	0	11	0	2
905	0	15	0	2
906	0	4	0	2
907	0	7	0	2
908	0	1	0	2
909	0	5	0	2
910	0	5	0	2
911	0	3	0	2
912	0	12	0	2
913	0	7	0	2
914	0	2	0	2
915	0	12	0	2
916	0	5	0	2
917	0	10	0	2
918	0	7	0	2
919	0	3	0	2
920	0	5	0	2
921	0	5	0	2
922	0	5	0	2
923	0	5	0	2
924	0	2	0	2
925	0	5	0	2
926	0	12	0	2
927	0	10	0	2
928	0	3	0	2
929	0	12	0	2
930	0	6	0	2
931	0	1	0	2
932	0	18	0	2
933	0	23	0	2
934	0	3	0	2
935	0	4	0	2
936	0	3	0	2
937	0	5	0	2
938	0	3	0	2
939	0	2	0	2
940	0	1	0	2
941	0	18	0	2
942	0	4	0	2
943	0	7	0	2
944	0	9	0	2
945	0	2	0	2
946	0	1	0	2
947	0	6	0	2
948	0	4	0	2
949	0	15	0	2
950	0	8	0	2
951	0	3	0	2
952	0	4	0	2
953	0	4	0	2
954	0	14	0	2
955	0	3	0	2
956	0	9	0	2
957	0	11	0	2
958	0	4	0	2
959	0	8	0	2
960	0	9	0	2
961	0	3	0	2
962	0	1	0	2
963	0	4	0	2
964	0	14	0	2
965	0	4	0	2
966	0	5	0	2
967	0	3	0	2
968	0	3	0	2
969	0	8	0	2
970	0	8	0	2
971	0	1	0	2
972	0	7	0	2
973	0	3	0	2
974	0	2	0	2
975	0	1	0	2
976	0	2	0	2
977	0	14	0	2
978	0	3	0	2
979	0	6	0	2
980	0	7	0	2
981	0	4	0	2
982	0	6	0	2
983	0	14	0	2
984	0	2	0	2
985	0	7	0	2
986	0	9	0	2
987	0	27	0	2
988	0	9	0	2
989	0	8	0	2
990	0	2	0	2
991	0	1	0	2
992	0	9	0	2
993	0	2	0	2
994	0	7	0	2
995	0	6	0	2
996	0	9	0	2
997	0	6	0	2
998	0	5	0	2
999	0	2	0	2
1000	0	7	0	2
1001	0	6	0	2
1002	0	4	0	2
1003	0	6	0	2
1004	0	9	0	2
1005	0	2	0	2
1006	0	3	0	2
1007	0	7	0	2
1008	0	9	0	2
1009	0	4	0	2
1010	0	2	0	2
1011	0	12	0	2
1012	0	1	0	2
1013	0	6	0	2
1014	0	13	0	2
1015	0	7	0	2
1016	0	1	0	2
1017	0	10	0	2
1018	0	1	0	2
1019	0	3	0	2
1020	0	2	0	2
1021	0	7	0	2
1022	0	1	0	2
1023	0	11	0	2
1024	0	5	0	2
1025	0	1	0	2
1026	0	12	0	2
1027	0	23	0	2
1028	0	8	0	2
1029	0	5	0	2
1030	0	4	0	2
1031	0	1	0	2
1032	0	4	0	2
1033	0	13	0	2
1034	0	7	0	2
1035	0	2	0	1
1035	2	10	1	2
1036	0	10	0	2
1037	0	1	0	2
1038	0	12	0	2
1039	0	3	0	2
1040	0	11	0	2
1041	0	6	0	2
1042	0	18	0	2
1043	0	7	0	2
1044	0	7	0	2
1045	0	7	0	2
1046	0	11	0	2
1047	0	13	0	2
1048	0	6	0	2
1049	0	5	0	2
1050	0	6	0	2
1051	0	4	0	2
1052	0	5	0	2
1053	0	5	0	2
1054	0	2	0	2
1055	0	2	0	2
1056	0	16	0	2
1057	0	5	0	2
1058	0	6	0	2
1059	0	2	0	2
1060	0	3	0	2
1061	0	10	0	2
1062	0	2	0	2
1063	0	9	0	2
1064	0	1	0	2
1065	0	3	0	2
1066	0	3	0	2
1067	0	2	0	2
1068	0	4	0	2
1069	0	5	0	2
1070	0	18	0	2
1071	0	2	0	2
1072	0	10	0	2
1073	0	9	0	2
1074	0	4	0	2
1075	0	10	0	2
1076	0	4	0	2
1077	0	2	0	2
1078	0	17	0	2
1079	0	8	0	2
1080	0	16	0	2
1081	0	11	0	2
1082	0	12	0	2
1083	0	2	0	2
1084	0	1	0	2
1085	0	11	0	2
1086	0	11	0	2
1087	0	1	0	2
1088	0	18	0	1
1088	18	64	1	2
1089	0	3	0	2
1090	0	4	0	2
1091	0	23	0	2
1092	0	7	0	2
1093	0	8	0	2
1094	0	11	0	2
1095	0	3	0	2
1096	0	1	0	2
1097	0	3	0	2
1098	0	2	0	2
1099	0	8	0	2
1100	0	14	0	2
1101	0	2	0	2
1102	0	2	0	2
1103	0	6	0	2
1104	0	11	0	2
1105	0	2	0	2
1106	0	17	0	2
1107	0	16	0	2
1108	0	9	0	2
1109	0	8	0	2
1110	0	2	0	2
1111	0	7	0	2
1112	0	16	0	2
1113	0	15	0	2
1114	0	6	0	2
1115	0	1	0	2
1116	0	24	0	2
1117	0	1	0	2
1118	0	20	0	2
1119	0	6	0	2
1120	0	4	0	2
1121	0	11	0	2
1122	0	1	0	2
1123	0	2	0	2
1124	0	5	0	2
1125	0	6	0	2
1126	0	3	0	2
1127	0	4	0	2
1128	0	4	0	2
1129	0	12	0	2
1130	0	3	0	2
1131	0	23	0	2
1132	0	4	0	2
1133	0	2	0	2
1134	0	1	0	2
1135	0	4	0	2
1136	0	8	0	2
1137	0	16	0	2
1138	0	1	0	2
1139	0	3	0	2
1140	0	1	0	2
1141	0	5	0	2
1142	0	5	0	2
1143	0	1	0	2
1144	0	6	0	2
1145	0	1	0	2
1146	0	6	0	2
1147	0	8	0	2
1148	0	5	0	2
1149	0	4	0	2
1150	0	5	0	2
1151	0	2	0	2
1152	0	1	0	2
1153	0	4	0	2
1154	0	4	0	2
1155	0	5	0	2
1156	0	19	0	2
1157	0	2	0	2
1158	0	4	0	2
1159	0	9	0	2
1160	0	23	0	2
1161	0	3	0	2
1162	0	6	0	2
1163	0	2	0	2
1164	0	25	0	2
1165	0	2	0	2
1166	0	6	0	2
1167	0	1	0	2
1168	0	5	0	2
1169	0	14	0	2
1170	0	4	0	2
1171	0	7	0	2
1172	0	1	0	2
1173	0	8	0	2
1174	0	21	0	2
1175	0	25	0	2
1176	0	4	0	2
1177	0	5	0	2
1178	0	2	0	2
1179	0	4	0	1
1179	4	20	1	2
1180	0	2	0	2
1181	0	2	0	2
1182	0	4	0	2
1183	0	7	0	2
1184	0	2	0	2
1185	0	11	0	2
1186	0	4	0	2
1187	0	8	0	2
1188	0	4	0	2
1189	0	3	0	2
1190	0	4	0	2
1191	0	2	0	2
1192	0	1	0	2
1193	0	2	0	2
1194	0	9	0	2
1195	0	7	0	2
1196	0	4	0	2
1197	0	5	0	2
1198	0	5	0	2
1199	0	12	0	2
1200	0	3	0	2
1201	0	2	0	2
1202	0	4	0	2
1203	0	11	0	2
1204	0	2	0	2
1205	0	2	0	2
1206	0	2	0	2
1207	0	7	0	2
1208	0	10	0	2
1209	0	3	0	2
1210	0	10	0	2
1211	0	1	0	2
1212	0	8	0	2
1213	0	8	0	2
1214	0	3	0	2
1215	0	3	0	2
1216	0	2	0	2
1217	0	8	0	2
1218	0	15	0	2
1219	0	70	0	2
1220	0	4	0	2
1221	0	2	0	2
1222	0	4	0	2
1223	0	32	0	2
1224	0	7	0	2
1225	0	3	0	2
1226	0	15	0	2
1227	0	4	0	2
1228	0	3	0	2
1229	0	1	0	2
1230	0	7	0	2
1231	0	2	0	2
1232	0	1	0	2
1233	0	1	0	2
1234	0	1	0	2
1235	0	4	0	2
1236	0	31	0	2
1237	0	9	0	2
1238	0	10	0	2
1239	0	6	0	2
1240	0	6	0	2
1241	0	15	0	2
1242	0	9	0	2
1243	0	13	0	2
1244	0	4	0	2
1245	0	11	0	2
1246	0	1	0	2
1247	0	6	0	2
1248	0	11	0	2
1249	0	3	0	2
1250	0	3	0	2
1251	0	16	0	2
1252	0	7	0	2
1253	0	4	0	2
1254	0	2	0	2
1255	0	7	0	2
1256	0	2	0	2
1257	0	1	0	2
1258	0	1	0	3
1259	0	1	0	2
1260	0	8	0	2
1261	0	2	0	2
1262	0	14	0	2
1263	0	14	0	2
1264	0	29	0	1
1264	29	71	1	2
1265	0	5	0	2
1266	0	2	0	2
1267	0	9	0	2
1268	0	14	0	2
1269	0	14	0	2
1270	0	3	0	2
1271	0	2	0	2
1272	0	23	0	2
1273	0	2	0	2
1274	0	20	0	2
1275	0	9	0	2
1276	0	4	0	2
1277	0	3	0	2
1278	0	13	0	2
1279	0	6	0	2
1280	0	13	0	2
1281	0	14	0	2
1282	0	2	0	2
1283	0	12	0	2
1284	0	4	0	2
1285	0	5	0	2
1286	0	1	0	2
1287	0	1	0	2
1288	0	2	0	2
1289	0	4	0	2
1290	0	8	0	2
1291	0	5	0	2
1292	0	12	0	2
1293	0	15	0	2
1294	0	2	0	2
1295	0	4	0	2
1296	0	14	0	2
1297	0	7	0	2
1298	0	1	0	2
1299	0	13	0	2
1300	0	10	0	2
1301	0	1	0	2
1302	0	15	0	2
1303	0	7	0	2
1304	0	15	0	2
1305	0	19	0	2
1306	0	1	0	2
1307	0	10	0	2
1308	0	12	0	2
1309	0	7	0	2
1310	0	2	0	2
1311	0	11	0	2
1312	0	1	0	2
1313	0	11	0	2
1314	0	6	0	2
1315	0	5	0	2
1316	0	10	0	2
1317	0	16	0	3
1318	0	6	0	1
1318	6	12	1	2
1319	0	5	0	2
1320	0	4	0	2
1321	0	9	0	2
1322	0	27	0	2
1323	0	6	0	2
1324	0	2	0	2
1325	0	3	0	2
1326	0	7	0	2
1327	0	6	0	2
1328	0	19	0	2
1329	0	1	0	2
1330	0	10	0	2
1331	0	9	0	2
1332	0	2	0	2
1333	0	1	0	2
1334	0	2	0	2
1335	0	2	0	2
1336	0	2	0	2
1337	0	14	0	2
1338	0	4	0	2
1339	0	5	0	2
1340	0	7	0	2
1341	0	10	0	2
1342	0	2	0	2
1343	0	7	0	2
1344	0	9	0	2
1345	0	2	0	2
1346	0	3	0	2
1347	0	4	0	2
1348	0	2	0	2
1349	0	9	0	2
1350	0	8	0	2
1351	0	7	0	2
1352	0	3	0	2
1353	0	2	0	2
1354	0	8	0	2
1355	0	11	0	2
1356	0	8	0	2
1357	0	1	0	2
1358	0	4	0	2
1359	0	3	0	2
1360	0	9	0	2
1361	0	4	0	2
1362	0	2	0	3
1363	0	1	0	2
1364	0	35	0	2
1365	0	7	0	2
1366	0	1	0	2
1367	0	1	0	2
1368	0	2	0	2
1369	0	1	0	2
1370	0	3	0	2
1371	0	17	0	2
1372	0	8	0	2
1373	0	9	0	2
1374	0	1	0	2
1375	0	6	0	2
1376	0	1	0	2
1377	0	3	0	2
1378	0	7	0	2
1379	0	6	0	2
1380	0	6	0	2
1381	0	2	0	2
1382	0	3	0	2
1383	0	9	0	2
1384	0	5	0	2
1385	0	1	0	2
1386	0	2	0	2
1387	0	7	0	2
1388	0	1	0	2
1389	0	2	0	2
1390	0	8	0	2
1391	0	10	0	2
1392	0	8	0	3
1393	0	2	0	2
1394	0	1	0	2
1395	0	1	0	2
1396	0	6	0	2
1397	0	1	0	2
1398	0	8	0	2
1399	0	9	0	2
1400	0	5	0	2
1401	0	5	0	2
1402	0	43	0	2
1403	0	14	0	2
1404	0	19	0	2
1405	0	3	0	2
1406	0	5	0	2
1407	0	5	0	2
1408	0	13	0	2
1409	0	14	0	2
1410	0	7	0	2
1411	0	2	0	2
1412	0	6	0	2
1413	0	14	0	2
1414	0	2	0	2
1415	0	3	0	2
1416	0	6	0	2
1417	0	2	0	2
1418	0	1	0	2
1419	0	7	0	2
1420	0	18	0	2
1421	0	6	0	2
1422	0	18	0	2
1423	0	8	0	2
1424	0	7	0	2
1425	0	4	0	2
1426	0	3	0	2
1427	0	5	0	2
1428	0	6	0	2
1429	0	2	0	2
1430	0	2	0	2
1431	0	4	0	2
1432	0	1	0	2
1433	0	14	0	2
1434	0	15	0	2
1435	0	4	0	2
1436	0	1	0	2
1437	0	7	0	2
1438	0	4	0	2
1439	0	6	0	2
1440	0	8	0	2
1441	0	8	0	2
1442	0	3	0	2
1443	0	6	0	2
1444	0	13	0	2
1445	0	9	0	2
1446	0	9	0	2
1447	0	1	0	2
1448	0	12	0	2
1449	0	5	0	2
1450	0	10	0	2
1451	0	4	0	2
1452	0	7	0	2
1453	0	1	0	2
1454	0	25	0	2
1455	0	4	0	2
1456	0	6	0	2
1457	0	5	0	2
1458	0	6	0	2
1459	0	1	0	2
1460	0	3	0	2
1461	0	27	0	2
1462	0	1	0	2
1463	0	10	0	2
1464	0	11	0	1
1464	11	54	1	2
1465	0	4	0	2
1466	0	2	0	2
1467	0	5	0	2
1468	0	37	0	2
1469	0	4	0	2
1470	0	6	0	2
1471	0	2	0	2
1472	0	3	0	2
1473	0	1	0	2
1474	0	8	0	2
1475	0	1	0	2
1476	0	7	0	2
1477	0	4	0	2
1478	0	15	0	2
1479	0	5	0	2
1480	0	2	0	2
1481	0	28	0	2
1482	0	4	0	2
1483	0	2	0	2
1484	0	8	0	2
1485	0	7	0	2
1486	0	11	0	2
1487	0	1	0	2
1488	0	2	0	2
1489	0	7	0	2
1490	0	4	0	2
1491	0	5	0	2
1492	0	4	0	2
1493	0	14	0	2
1494	0	7	0	2
1495	0	9	0	2
1496	0	4	0	2
1497	0	2	0	2
1498	0	1	0	2
1499	0	3	0	2
1500	0	1	0	2
1501	0	10	0	2
1502	0	4	0	2
1503	0	4	0	2
1504	0	1	0	2
1505	0	1	0	2
1506	0	1	0	2
1507	0	15	0	2
1508	0	62	0	2
1509	0	2	0	2
1510	0	2	0	2
1511	0	2	0	2
1512	0	2	0	2
1513	0	3	0	2
1514	0	23	0	2
1515	0	3	0	2
1516	0	7	0	2
1517	0	13	0	2
1518	0	8	0	2
1519	0	4	0	2
1520	0	3	0	2
1521	0	1	0	2
1522	0	3	0	2
1523	0	2	0	2
1524	0	4	0	2
1525	0	2	0	2
1526	0	3	0	2
1527	0	21	0	2
1528	0	7	0	2
1529	0	1	0	2
1530	0	7	0	2
1531	0	4	0	2
1532	0	1	0	2
1533	0	2	0	2
1534	0	1	0	2
1535	0	7	0	2
1536	0	5	0	2
1537	0	7	0	2
1538	0	3	0	2
1539	0	4	0	2
1540	0	3	0	2
1541	0	4	0	2
1542	0	3	0	2
1543	0	9	0	2
1544	0	6	0	2
1545	0	9	0	2
1546	0	5	0	2
1547	0	4	0	2
1548	0	2	0	2
1549	0	7	0	2
1550	0	12	0	2
1551	0	5	0	2
1552	0	6	0	2
1553	0	1	0	2
1554	0	14	0	2
1555	0	5	0	2
1556	0	3	0	2
1557	0	2	0	2
1558	0	13	0	2
1559	0	6	0	2
1560	0	5	0	2
1561	0	5	0	2
1562	0	2	0	2
1563	0	1	0	2
1564	0	14	0	2
1565	0	1	0	2
1566	0	5	0	2
1567	0	2	0	2
1568	0	4	0	2
1569	0	5	0	2
1570	0	4	0	2
1571	0	5	0	2
1572	0	1	0	2
1573	0	6	0	2
1574	0	6	0	2
1575	0	7	0	2
1576	0	4	0	2
1577	0	12	0	2
1578	0	2	0	2
1579	0	5	0	2
1580	0	9	0	2
1581	0	4	0	2
1582	0	3	0	2
1583	0	10	0	2
1584	0	4	0	2
1585	0	13	0	2
1586	0	7	0	2
1587	0	5	0	2
1588	0	4	0	2
1589	0	7	0	2
1590	0	18	0	2
1591	0	27	0	2
1592	0	6	0	2
1593	0	4	0	2
1594	0	3	0	2
1595	0	8	0	2
1596	0	2	0	2
1597	0	18	0	2
1598	0	6	0	2
1599	0	5	0	2
1600	0	2	0	2
1601	0	8	0	2
1602	0	3	0	1
1602	3	22	1	2
1603	0	9	0	2
1604	0	8	0	2
1605	0	1	0	2
1606	0	2	0	2
1607	0	7	0	2
1608	0	8	0	2
1609	0	4	0	2
1610	0	2	0	2
1611	0	2	0	2
1612	0	14	0	2
1613	0	9	0	2
1614	0	5	0	2
1615	0	1	0	2
1616	0	4	0	2
1617	0	5	0	2
1618	0	1	0	2
1619	0	7	0	2
1620	0	4	0	2
1621	0	5	0	2
1622	0	3	0	2
1623	0	2	0	2
1624	0	1	0	2
1625	0	3	0	2
1626	0	6	0	2
1627	0	3	0	2
1628	0	17	0	2
1629	0	22	0	2
1630	0	3	0	2
1631	0	6	0	2
1632	0	3	0	2
1633	0	15	0	2
1634	0	3	0	2
1635	0	3	0	2
1636	0	4	0	2
1637	0	6	0	2
1638	0	6	0	2
1639	0	10	0	2
1640	0	12	0	2
1641	0	4	0	2
1642	0	4	0	2
1643	0	9	0	2
1644	0	1	0	2
1645	0	5	0	2
1646	0	8	0	2
1647	0	2	0	2
1648	0	8	0	2
1649	0	8	0	2
1650	0	9	0	2
1651	0	6	0	2
1652	0	20	0	2
1653	0	6	0	2
1654	0	1	0	2
1655	0	3	0	2
1656	0	13	0	2
1657	0	5	0	2
1658	0	2	0	2
1659	0	9	0	2
1660	0	6	0	2
1661	0	12	0	2
1662	0	5	0	2
1663	0	7	0	2
1664	0	5	0	2
1665	0	4	0	2
1666	0	4	0	2
1667	0	1	0	2
1668	0	2	0	2
1669	0	3	0	2
1670	0	6	0	2
1671	0	19	0	2
1672	0	6	0	2
1673	0	4	0	2
1674	0	21	0	2
1675	0	7	0	2
1676	0	2	0	2
1677	0	6	0	2
1678	0	7	0	2
1679	0	1	0	2
1680	0	1	0	2
1681	0	1	0	2
1682	0	5	0	2
1683	0	7	0	2
1684	0	1	0	2
1685	0	4	0	2
1686	0	6	0	2
1687	0	5	0	2
1688	0	4	0	2
1689	0	4	0	2
1690	0	2	0	2
1691	0	1	0	2
1692	0	3	0	2
1693	0	4	0	2
1694	0	1	0	2
1695	0	11	0	2
1696	0	15	0	2
1697	0	12	0	2
1698	0	12	0	2
1699	0	7	0	2
1700	0	1	0	2
1701	0	8	0	2
1702	0	4	0	2
1703	0	3	0	2
1704	0	6	0	2
1705	0	3	0	2
1706	0	3	0	2
1707	0	4	0	2
1708	0	3	0	2
1709	0	3	0	2
1710	0	66	0	2
1711	0	6	0	2
1712	0	9	0	2
1713	0	2	0	2
1714	0	1	0	2
1715	0	5	0	2
1716	0	11	0	2
1717	0	8	0	2
1718	0	9	0	2
1719	0	5	0	2
1720	0	2	0	2
1721	0	2	0	2
1722	0	2	0	2
1723	0	2	0	2
1724	0	2	0	2
1725	0	1	0	2
1726	0	3	0	2
1727	0	9	0	2
1728	0	9	0	2
1729	0	4	0	2
1730	0	4	0	2
1731	0	4	0	2
1732	0	11	0	2
1733	0	5	0	2
1734	0	4	0	2
1735	0	3	0	2
1736	0	11	0	2
1737	0	1	0	2
1738	0	11	0	2
1739	0	9	0	2
1740	0	18	0	2
1741	0	4	0	2
1742	0	9	0	2
1743	0	7	0	2
1744	0	7	0	2
1745	0	1	0	2
1746	0	2	0	2
1747	0	4	0	2
1748	0	6	0	2
1749	0	2	0	2
1750	0	8	0	2
1751	0	1	0	2
1752	0	12	0	2
1753	0	8	0	2
1754	0	1	0	2
1755	0	3	0	2
1756	0	2	0	2
1757	0	6	0	2
1758	0	2	0	2
1759	0	9	0	2
1760	0	3	0	2
1761	0	16	0	2
1762	0	4	0	2
1763	0	8	0	2
1764	0	25	0	2
1765	0	10	0	2
1766	0	10	0	2
1767	0	2	0	2
1768	0	16	0	2
1769	0	4	0	2
1770	0	5	0	2
1771	0	3	0	2
1772	0	4	0	2
1773	0	6	0	2
1774	0	3	0	2
1775	0	6	0	2
1776	0	2	0	2
1777	0	3	0	2
1778	0	2	0	2
1779	0	5	0	2
1780	0	3	0	2
1781	0	2	0	2
1782	0	13	0	2
1783	0	4	0	2
1784	0	9	0	2
1785	0	14	0	2
1786	0	6	0	2
1787	0	15	0	2
1788	0	10	0	2
1789	0	10	0	2
1790	0	3	0	2
1791	0	5	0	2
1792	0	5	0	2
1793	0	6	0	2
1794	0	1	0	2
1795	0	9	0	2
1796	0	1	0	2
1797	0	17	0	2
1798	0	7	0	2
1799	0	2	0	2
1800	0	7	0	2
1801	0	12	0	2
1802	0	1	0	2
1803	0	7	0	2
1804	0	1	0	2
1805	0	9	0	2
1806	0	1	0	2
1807	0	5	0	2
1808	0	67	0	2
1809	0	7	0	2
1810	0	7	0	2
1811	0	4	0	2
1812	0	2	0	2
1813	0	3	0	2
1814	0	5	0	2
1815	0	5	0	2
1816	0	14	0	2
1817	0	1	0	2
1818	0	7	0	2
1819	0	6	0	2
1820	0	4	0	2
1821	0	4	0	2
1822	0	4	0	2
1823	0	6	0	2
1824	0	12	0	2
1825	0	5	0	2
1826	0	1	0	2
1827	0	4	0	2
1828	0	6	0	2
1829	0	26	0	2
1830	0	2	0	2
1831	0	3	0	2
1832	0	5	0	2
1833	0	2	0	2
1834	0	4	0	2
1835	0	21	0	2
1836	0	6	0	2
1837	0	5	0	2
1838	0	13	0	1
1838	13	18	1	2
1839	0	3	0	2
1840	0	4	0	2
1841	0	1	0	2
1842	0	14	0	2
1843	0	6	0	2
1844	0	0.5	0	1
1844	0.5	13.5	1	2
1845	0	5	0	2
1846	0	31	0	2
1847	0	6	0	2
1848	0	6	0	2
1849	0	4	0	2
1850	0	17	0	2
1851	0	4	0	2
1852	0	19	0	2
1853	0	4	0	2
1854	0	11	0	2
1855	0	1	0	2
1856	0	16	0	2
1857	0	1	0	2
1858	0	10	0	2
1859	0	6	0	2
1860	0	4	0	2
1861	0	3	0	2
1862	0	2	0	2
1863	0	9	0	2
1864	0	2	0	2
1865	0	18	0	2
1866	0	4	0	2
1867	0	2	0	2
1868	0	10	0	2
1869	0	9	0	2
1870	0	2	0	2
1871	0	9	0	3
1872	0	4	0	2
1873	0	22	0	2
1874	0	10	0	2
1875	0	10	0	2
1876	0	7	0	2
1877	0	3	0	2
1878	0	3	0	2
1879	0	1	0	2
1880	0	1	0	2
1881	0	17	0	2
1882	0	3	0	2
1883	0	1	0	2
1884	0	29	0	2
1885	0	1	0	2
1886	0	6	0	2
1887	0	15	0	2
1888	0	8	0	2
1889	0	5	0	2
1890	0	8	0	2
1891	0	6	0	2
1892	0	3	0	2
1893	0	9	0	2
1894	0	2	0	2
1895	0	9	0	2
1896	0	7	0	2
1897	0	5	0	2
1898	0	4	0	2
1899	0	2	0	2
1900	0	9	0	2
1901	0	11	0	2
1902	0	14	0	2
1903	0	1	0	2
1904	0	11	0	2
1905	0	2	0	2
1906	0	2	0	2
1907	0	1	0	2
1908	0	2	0	2
1909	0	17	0	3
1910	0	8	0	2
1911	0	5	0	2
1912	0	7	0	2
1913	0	5	0	2
1914	0	8	0	2
1915	0	4	0	2
1916	0	7	0	2
1917	0	3	0	2
1918	0	16	0	2
1919	0	6	0	2
1920	0	13	0	2
1921	0	7	0	2
1922	0	1	0	2
1923	0	4	0	2
1924	0	1	0	2
1925	0	2	0	2
1926	0	21	0	2
1927	0	4	0	2
1928	0	2	0	2
1929	0	6	0	2
1930	0	4	0	2
1931	0	16	0	2
1932	0	4	0	2
1933	0	8	0	2
1934	0	3	0	2
1935	0	3	0	2
1936	0	2	0	2
1937	0	5	0	2
1938	0	5	0	2
1939	0	21	0	2
1940	0	3	0	2
1941	0	3	0	2
1942	0	3	0	2
1943	0	8	0	2
1944	0	18	0	2
1945	0	10	0	2
1946	0	10	0	2
1947	0	1	0	2
1948	0	9	0	2
1949	0	4	0	2
1950	0	16	0	2
1951	0	12	0	2
1952	0	17	0	2
1953	0	2	0	2
1954	0	3	0	2
1955	0	4	0	2
1956	0	3	0	2
1957	0	4	0	2
1958	0	1	0	2
1959	0	1	0	2
1960	0	3	0	2
1961	0	9	0	2
1962	0	3	0	2
1963	0	4	0	2
1964	0	12	0	2
1965	0	3	0	2
1966	0	11	0	2
1967	0	10	0	2
1968	0	2	0	2
1969	0	5	0	2
1970	0	10	0	2
1971	0	15	0	2
1972	0	15	0	2
1973	0	10	0	2
1974	0	3	0	2
1975	0	10	0	2
1976	0	7	0	2
1977	0	24	0	2
1978	0	13	0	1
1978	13	28	1	2
1979	0	7	0	2
1980	0	24	0	2
[truncated: 29,442 more rows]

## Sheet: ICU_Period 2
id	entry	exit	from	to
1	0	10	0	1
1	10	12	1	3
2	0	36	0	2
3	0	4	0	1
3	4	48	1	2
4	0	8	0	1
4	8	21	1	2
5	0	5	0	2
6	0	12	0	2
7	0	14	0	2
8	0	11	0	3
9	0	18	0	2
10	0	12	0	2
11	0	11	0	2
12	0	12	0	2
13	0	24	0	2
14	0	4	0	2
15	0	13	0	2
16	0	58	0	2
17	0	4	0	1
17	4	27	1	2
18	0	32	0	2
19	0	15	0	2
20	0	15	0	2
21	0	25	0	1
21	25	42	1	2
22	0	20	0	1
22	20	72	1	2
23	0	21	0	2
24	0	16	0	2
25	0	3	0	1
25	3	9	1	3
26	0	16	0	2
27	0	14	0	2
28	0	11	0	1
28	11	15	1	2
29	0	10	0	2
30	0	80	0	1
30	80	111	1	2
31	0	6	0	3
32	0	5	0	3
33	0	14	0	2
34	0	5	0	2
35	0	20	0	1
35	20	35	1	2
36	0	15	0	2
37	0	15	0	1
37	15	68	1	2
38	0	13	0	2
39	0	14	0	2
40	0	9	0	2
41	0	18	0	1
41	18	41	1	2
42	0	57	0	2
43	0	6	0	2
44	0	12	0	1
44	12	16	1	2
45	0	4	0	1
45	4	23	1	2
46	0	40	0	2
47	0	7	0	1
47	7	26	1	2
48	0	9	0	1
48	9	13	1	2
49	0	11	0	2
50	0	26	0	1
50	26	54	1	2
51	0	11	0	2
52	0	2	0	3
53	0	11	0	1
53	11	34	1	2
54	0	19	0	2
55	0	11	0	1
55	11	27	1	2
56	0	10	0	1
56	10	18	1	2
57	0	12	0	2
58	0	7	0	1
58	7	60	1	2
59	0	12	0	2
60	0	4	0	1
60	4	17	1	2
61	0	17	0	2
62	0	11	0	1
62	11	16	1	2
63	0	11	0	2
64	0	10	0	2
65	0	14	0	2
66	0	1	0	3
67	0	87	0	2
68	0	29	0	2
69	0	4	0	1
69	4	28	1	2
70	0	21	0	2
71	0	14	0	2
72	0	20	0	1
72	20	29	1	2
73	0	13	0	2
74	0	13	0	2
75	0	16	0	2
76	0	14	0	2
77	0	62	0	1
77	62	120	1	2
78	0	8	0	1
78	8	22	1	2
79	0	9	0	2
80	0	15	0	1
80	15	55	1	3
81	0	17	0	2
82	0	2	0	3
83	0	4	0	1
83	4	21	1	2
84	0	9	0	2
85	0	13	0	2
86	0	99	0	2
87	0	8	0	3
88	0	11	0	1
88	11	35	1	3
89	0	1	0	1
89	1	21	1	2
90	0	12	0	2
91	0	20	0	2
92	0	25	0	2
93	0	12	0	2
94	0	12	0	2
95	0	19	0	3
96	0	38	0	1
96	38	70	1	2
97	0	10	0	3
98	0	25	0	1
98	25	77	1	2
99	0	1	0	3
100	0	14	0	2
101	0	33	0	1
101	33	63	1	3
102	0	25	0	1
102	25	46	1	2
103	0	4	0	1
103	4	24	1	2
104	0	13	0	2
105	0	1	0	1
105	1	2	1	3
106	0	25	0	2
107	0	9	0	1
107	9	47	1	2
108	0	7	0	1
108	7	25	1	2
109	0	16	0	2
110	0	13	0	2
111	0	9	0	2
112	0	9	0	2
113	0	10	0	2
114	0	8	0	2
115	0	2	0	2
116	0	16	0	2
117	0	18	0	2
118	0	6	0	2
119	0	9	0	2
120	0	9	0	2
121	0	13	0	2
122	0	9	0	2
123	0	9	0	2
124	0	13	0	2
125	0	30	0	2
126	0	7	0	1
126	7	27	1	2
127	0	3	0	3
128	0	22	0	2
129	0	11	0	2
130	0	4	0	1
130	4	15	1	3
131	0	8	0	2
132	0	12	0	2
133	0	12	0	2
134	0	8	0	2
135	0	10	0	2
136	0	12	0	2
137	0	15	0	2
138	0	8	0	1
138	8	27	1	2
139	0	13	0	2
140	0	4	0	3
141	0	0.5	0	1
141	0.5	21.5	1	2
142	0	6	0	3
143	0	9	0	2
144	0	3	0	1
144	3	38	1	2
145	0	17	0	2
146	0	10	0	1
146	10	24	1	2
147	0	6	0	1
147	6	39	1	2
148	0	2	0	1
148	2	16	1	2
149	0	8	0	2
150	0	10	0	2
151	0	9	0	2
152	0	13	0	2
153	0	14	0	2
154	0	14	0	2
155	0	8	0	2
156	0	16	0	1
156	16	22	1	2
157	0	18	0	2
158	0	16	0	2
159	0	7	0	1
159	7	9	1	2
160	0	15	0	1
160	15	45	1	2
161	0	10	0	2
162	0	13	0	1
162	13	31	1	2
163	0	10	0	2
164	0	16	0	2
165	0	8	0	1
165	8	49	1	2
166	0	13	0	2
167	0	4	0	1
167	4	25	1	2
168	0	15	0	2
169	0	9	0	2
170	0	10	0	2
171	0	10	0	1
171	10	26	1	2
172	0	14	0	2
173	0	19	0	2
174	0	12	0	2
175	0	12	0	2
176	0	9	0	2
177	0	12	0	3
178	0	16	0	2
179	0	13	0	2
180	0	15	0	2
181	0	21	0	2
182	0	13	0	1
182	13	24	1	3
183	0	13	0	2
184	0	2	0	2
185	0	11	0	2
186	0	15	0	2
187	0	16	0	2
188	0	14	0	2
189	0	2	0	1
189	2	32	1	2
190	0	11	0	2
191	0	11	0	2
192	0	12	0	2
193	0	12	0	2
194	0	13	0	2
195	0	7	0	1
195	7	19	1	2
196	0	14	0	2
197	0	16	0	2
198	0	20	0	2
199	0	13	0	2
200	0	15	0	2
201	0	6	0	2
202	0	17	0	2
203	0	5	0	2
204	0	38	0	3
205	0	9	0	2
206	0	16	0	2
207	0	22	0	2
208	0	35	0	3
209	0	2	0	1
209	2	27	1	3
210	0	14	0	2
211	0	6	0	3
212	0	10	0	2
213	0	10	0	2
214	0	14	0	2
215	0	8	0	2
216	0	7	0	1
216	7	41	1	2
217	0	17	0	2
218	0	10	0	2
219	0	4	0	3
220	0	14	0	2
221	0	0.5	0	1
221	0.5	2.5	1	3
222	0	1	0	3
223	0	7	0	2
224	0	12	0	2
225	0	9	0	2
226	0	21	0	2
227	0	50	0	1
227	50	146.042	1	2
228	0	3	0	2
229	0	20	0	2
230	0	23	0	2
231	0	10	0	1
231	10	22	1	2
232	0	8	0	1
232	8	20	1	2
233	0	14	0	2
234	0	40	0	2
235	0	21	0	2
236	0	0.5	0	1
236	0.5	12.5	1	2
237	0	15	0	2
238	0	12	0	2
239	0	8	0	1
239	8	49	1	2
240	0	4	0	1
240	4	41	1	2
241	0	11	0	2
242	0	9	0	2
243	0	3	0	1
243	3	32	1	3
244	0	16	0	2
245	0	8	0	2
246	0	12	0	2
247	0	4	0	3
248	0	6	0	1
248	6	15	1	2
249	0	1	0	3
250	0	21	0	2
251	0	6	0	1
251	6	20	1	2
252	0	9	0	3
253	0	15	0	2
254	0	10	0	1
254	10	35	1	2
255	0	10	0	2
256	0	11	0	2
257	0	10	0	2
258	0	3	0	1
258	3	38	1	3
259	0	46	0	2
260	0	7	0	1
260	7	29	1	2
261	0	10	0	2
262	0	10	0	2
263	0	1	0	3
264	0	10	0	2
265	0	10	0	2
266	0	13	0	2
267	0	8	0	1
267	8	94	1	2
268	0	29	0	2
269	0	7	0	1
269	7	44	1	2
270	0	28	0	2
271	0	27	0	2
272	0	7	0	2
273	0	23	0	1
273	23	65	1	3
274	0	17	0	2
275	0	7	0	2
276	0	11	0	2
277	0	76	0	2
278	0	2	0	3
279	0	9	0	2
280	0	8	0	2
281	0	5	0	1
281	5	11	1	3
282	0	4	0	1
282	4	12	1	2
283	0	20	0	2
284	0	22	0	2
285	0	27	0	2
286	0	5	0	1
286	5	6	1	3
287	0	28	0	2
288	0	8	0	2
289	0	43	0	3
290	0	11	0	2
291	0	5	0	2
292	0	2	0	1
292	2	15	1	2
293	0	13	0	2
294	0	9	0	2
295	0	17	0	1
295	17	57	1	2
296	0	13	0	2
297	0	10	0	2
298	0	11	0	2
299	0	1	0	1
299	1	94	1	3
300	0	9	0	1
300	9	15	1	2
301	0	4	0	3
302	0	47	0	2
303	0	3	0	1
303	3	31	1	2
304	0	10	0	1
304	10	11	1	3
305	0	15	0	2
306	0	8	0	2
307	0	10	0	2
308	0	29	0	1
308	29	106	1	2
309	0	21	0	2
310	0	10	0	2
311	0	11	0	2
312	0	15	0	2
313	0	10	0	2
314	0	24	0	2
315	0	3	0	1
315	3	65	1	2
316	0	27	0	2
317	0	3	0	3
318	0	20	0	2
319	0	9	0	1
319	9	43	1	2
320	0	3	0	1
320	3	24	1	2
321	0	9	0	2
322	0	1	0	1
322	1	13	1	2
323	0	34	0	2
324	0	19	0	2
325	0	23	0	2
326	0	22	0	2
327	0	1	0	2
328	0	18	0	1
328	18	31	1	2
329	0	12	0	2
330	0	13	0	1
330	13	20	1	2
331	0	9	0	2
332	0	1	0	3
333	0	23	0	2
334	0	25	0	2
335	0	11	0	2
336	0	13	0	2
337	0	4	0	1
337	4	25	1	3
338	0	11	0	3
339	0	18	0	2
340	0	24	0	2
341	0	12	0	1
341	12	38	1	2
342	0	9	0	1
342	9	10	1	2
343	0	14	0	2
344	0	12	0	2
345	0	17	0	2
346	0	13	0	2
347	0	17	0	2
348	0	8	0	1
348	8	149.042	1	2
349	0	11	0	2
350	0	19	0	2
351	0	18	0	2
352	0	6	0	3
353	0	18	0	2
354	0	15	0	2
355	0	11	0	2
356	0	18	0	2
357	0	8	0	2
358	0	21	0	2
359	0	17	0	2
360	0	11	0	2
361	0	11	0	2
362	0	24	0	2
363	0	12	0	1
363	12	36	1	2
364	0	15	0	2
365	0	44	0	2
366	0	21	0	2
367	0	14	0	2
368	0	13	0	2
369	0	10	0	2
370	0	27	0	1
370	27	42	1	2
371	0	7	0	2
372	0	20	0	2
373	0	6	0	1
373	6	9	1	2
374	0	2	0	1
374	2	28	1	2
375	0	7	0	2
376	0	15	0	1
376	15	30	1	2
377	0	20	0	2
378	0	15	0	2
379	0	22	0	1
379	22	30	1	2
380	0	18	0	2
381	0	3	0	1
381	3	53	1	2
382	0	15	0	2
383	0	11	0	2
384	0	11	0	2
385	0	9	0	2
386	0	6	0	2
387	0	13	0	2
388	0	11	0	2
389	0	8	0	2
390	0	8	0	1
390	8	34	1	2
391	0	4	0	1
391	4	27	1	2
392	0	17	0	2
393	0	0.5	0	1
393	0.5	18.5	1	2
394	0	1	0	1
394	1	4	1	2
395	0	3	0	1
395	3	99	1	3
396	0	13	0	2
397	0	22	0	2
398	0	3	0	3
399	0	30	0	2
400	0	9	0	1
400	9	30	1	2
401	0	14	0	1
401	14	14.5	1	3
402	0	7	0	2
403	0	129.042	0	2
404	0	14	0	1
404	14	25	1	3
405	0	16	0	2
406	0	10	0	2
407	0	17	0	2
408	0	20	0	3
409	0	12	0	2
410	0	8	0	2
411	0	9	0	2
412	0	2	0	2
413	0	20	0	2
414	0	16	0	2
415	0	15	0	2
416	0	27	0	2
417	0	6	0	2
418	0	10	0	1
418	10	29	1	2
419	0	14	0	2
420	0	11	0	2
421	0	13	0	2
422	0	6	0	1
422	6	22	1	2
423	0	9	0	3
424	0	11	0	2
425	0	18	0	2
426	0	60	0	2
427	0	1	0	3
428	0	9	0	3
429	0	19	0	2
430	0	8	0	2
431	0	13	0	2
432	0	20	0	3
433	0	15	0	2
434	0	4	0	1
434	4	13	1	3
435	0	15	0	2
436	0	133.042	0	2
437	0	4	0	1
437	4	11	1	3
438	0	1	0	3
439	0	14	0	1
439	14	66	1	2
440	0	6	0	2
441	0	15	0	2
442	0	20	0	3
443	0	7	0	2
444	0	7	0	2
445	0	2	0	3
446	0	1	0	2
447	0	11	0	2
448	0	54	0	2
449	0	14	0	3
450	0	21	0	2
451	0	13	0	2
452	0	11	0	2
453	0	6	0	1
453	6	23	1	2
454	0	17	0	2
455	0	2	0	1
455	2	50	1	2
456	0	7	0	1
456	7	30	1	2
457	0	9	0	2
458	0	35	0	2
459	0	7	0	1
459	7	50	1	3
460	0	3	0	3
461	0	8	0	2
462	0	16	0	2
463	0	12	0	2
464	0	28	0	2
465	0	19	0	2
466	0	13	0	1
466	13	19	1	3
467	0	6	0	2
468	0	12	0	2
469	0	15	0	2
470	0	11	0	2
471	0	8	0	2
472	0	11	0	2
473	0	13	0	2
474	0	32	0	1
474	32	35	1	3
475	0	10	0	2
476	0	80	0	2
477	0	26	0	2
478	0	0.5	0	1
478	0.5	16.5	1	3
479	0	49	0	2
480	0	11	0	2
481	0	13	0	2
482	0	0.5	0	1
482	0.5	4.5	1	2
483	0	13	0	2
484	0	5	0	1
484	5	27	1	2
485	0	3	0	2
486	0	21	0	2
487	0	4	0	1
487	4	16	1	2
488	0	9	0	2
489	0	16	0	1
489	16	25	1	2
490	0	53	0	2
491	0	14	0	2
492	0	13	0	2
493	0	7	0	2
494	0	9	0	2
495	0	10	0	2
496	0	1	0	2
497	0	2	0	3
498	0	13	0	3
499	0	12	0	2
500	0	13	0	2
501	0	15	0	2
502	0	13	0	1
502	13	52	1	3
503	0	15	0	2
504	0	21	0	2
505	0	10	0	3
506	0	9	0	2
507	0	25	0	1
507	25	98	1	2
508	0	19	0	2
509	0	14	0	2
510	0	9	0	2
511	0	11	0	2
512	0	15	0	2
513	0	4	0	1
513	4	33	1	2
514	0	20	0	2
515	0	11	0	1
515	11	20	1	3
516	0	10	0	2
517	0	18	0	1
517	18	29	1	2
518	0	6	0	2
519	0	8	0	1
519	8	33	1	2
520	0	19	0	2
521	0	1	0	2
522	0	13	0	2
523	0	4	0	3
524	0	17	0	2
525	0	12	0	2
526	0	1	0	3
527	0	16	0	2
528	0	13	0	2
529	0	10	0	2
530	0	23	0	2
531	0	10	0	2
532	0	24	0	2
533	0	10	0	1
533	10	38	1	3
534	0	8	0	1
534	8	40	1	3
535	0	4	0	2
536	0	11	0	2
537	0	17	0	1
537	17	23	1	2
538	0	5	0	2
539	0	3	0	1
539	3	23	1	2
540	0	14	0	2
541	0	9	0	1
541	9	14	1	2
542	0	8	0	1
542	8	13	1	2
543	0	6	0	1
543	6	7	1	3
544	0	14	0	2
545	0	15	0	2
546	0	17	0	1
546	17	51	1	2
547	0	29	0	2
548	0	16	0	2
549	0	20	0	2
550	0	24	0	2
551	0	16	0	1
551	16	36	1	2
552	0	2	0	1
552	2	51	1	2
553	0	16	0	1
553	16	33	1	3
554	0	15	0	2
555	0	9	0	2
556	0	62	0	3
557	0	23	0	2
558	0	12	0	1
558	12	21	1	2
559	0	11	0	2
560	0	15	0	2
561	0	8	0	2
562	0	14	0	2
563	0	5	0	1
563	5	28	1	2
564	0	13	0	2
565	0	8	0	2
566	0	16	0	1
566	16	33	1	2
567	0	35	0	2
568	0	14	0	2
569	0	5	0	1
569	5	26	1	2
570	0	5	0	3
571	0	12	0	2
572	0	11	0	2
573	0	15	0	3
574	0	18	0	2
575	0	4	0	1
575	4	46	1	2
576	0	12	0	2
577	0	25	0	2
578	0	6	0	1
578	6	129.042	1	3
579	0	29	0	1
579	29	52	1	2
580	0	16	0	2
581	0	34	0	2
582	0	30	0	2
583	0	22	0	2
584	0	10	0	2
585	0	9	0	2
586	0	11	0	2
587	0	30	0	2
588	0	11	0	2
589	0	7	0	1
589	7	24	1	2
590	0	5	0	1
590	5	36	1	2
591	0	23	0	2
592	0	10	0	2
593	0	11	0	2
594	0	8	0	2
595	0	35	0	2
596	0	9	0	2
597	0	10	0	2
598	0	5	0	3
599	0	9	0	2
600	0	3	0	1
600	3	21	1	2
601	0	35	0	2
602	0	44	0	2
603	0	12	0	2
604	0	15	0	2
605	0	11	0	2
606	0	12	0	2
607	0	36	0	2
608	0	19	0	3
609	0	33	0	2
610	0	12	0	2
611	0	10	0	1
611	10	20	1	2
612	0	19	0	2
613	0	13	0	2
614	0	19	0	2
615	0	18	0	2
616	0	4	0	3
617	0	9	0	2
618	0	4	0	2
619	0	8	0	2
620	0	11	0	2
621	0	4	0	1
621	4	15	1	3
622	0	5	0	1
622	5	21	1	2
623	0	14	0	2
624	0	5	0	2
625	0	13	0	2
626	0	57	0	1
626	57	65	1	2
627	0	7	0	2
628	0	23	0	2
629	0	9	0	2
630	0	5	0	2
631	0	27	0	2
632	0	15	0	2
633	0	5	0	1
633	5	22	1	2
634	0	8	0	1
634	8	27	1	3
635	0	11	0	3
636	0	29	0	2
637	0	27	0	2
638	0	11	0	2
639	0	13	0	2
640	0	7	0	3
641	0	23	0	1
641	23	54	1	2
642	0	13	0	2
643	0	6	0	3
644	0	16	0	2
645	0	8	0	1
645	8	10	1	3
646	0	15	0	2
647	0	18	0	2
648	0	26	0	2
649	0	20	0	2
650	0	17	0	2
651	0	4	0	1
651	4	42	1	2
652	0	6	0	2
653	0	4	0	3
654	0	5	0	1
654	5	54	1	2
655	0	65	0	2
656	0	8	0	2
657	0	18	0	2
658	0	7	0	2
659	0	12	0	1
659	12	22	1	3
660	0	9	0	2
661	0	9	0	2
662	0	14	0	1
662	14	24	1	2
663	0	11	0	2
664	0	56	0	2
665	0	10	0	1
665	10	16	1	2
666	0	21	0	2
667	0	17	0	2
668	0	11	0	2
669	0	5	0	3
670	0	36	0	2
671	0	1	0	3
672	0	7	0	2
673	0	12	0	2
674	0	8	0	2
675	0	27	0	2
676	0	13	0	2
677	0	14	0	2
678	0	14	0	2
679	0	14	0	2
680	0	14	0	2
681	0	12	0	2
682	0	15	0	2
683	0	11	0	2
684	0	12	0	2
685	0	75.0417	0	2
686	0	26	0	1
686	26	38	1	3
687	0	8	0	1
687	8	25	1	3
688	0	13	0	2
689	0	21	0	1
689	21	62	1	2
690	0	18	0	2
691	0	19	0	1
691	19	44	1	3
692	0	16	0	1
692	16	28	1	2
693	0	17	0	1
693	17	33	1	2
694	0	35	0	2
695	0	10	0	2
696	0	30	0	3
697	0	13	0	2
698	0	17	0	3
699	0	7	0	1
699	7	20	1	2
700	0	8	0	2
701	0	10	0	1
701	10	60	1	2
702	0	26	0	2
703	0	5	0	1
703	5	40	1	2
704	0	20	0	1
704	20	60	1	2
705	0	17	0	2
706	0	14	0	2
707	0	23	0	1
707	23	81.0417	1	2
708	0	11	0	1
708	11	49	1	3
709	0	7	0	2
710	0	24	0	2
711	0	9	0	1
711	9	20	1	3
712	0	11	0	2
713	0	6	0	1
713	6	67	1	3
714	0	22	0	2
715	0	16	0	2
716	0	6	0	1
716	6	20	1	2
717	0	8	0	2
718	0	22	0	2
719	0	7	0	1
719	7	17	1	3
720	0	20	0	2
721	0	10	0	2
722	0	8	0	2
723	0	9	0	2
724	0	15	0	1
724	15	55	1	2
725	0	16	0	2
726	0	1	0	2
727	0	13	0	2
728	0	16	0	2
729	0	9	0	2
730	0	13	0	2
731	0	7	0	1
731	7	33	1	2
732	0	13	0	2
733	0	15	0	2
734	0	0.5	0	1
734	0.5	23.5	1	2
735	0	12	0	2
736	0	6	0	3
737	0	12	0	2
738	0	18	0	2
739	0	7	0	2
740	0	8	0	2
741	0	12	0	2
742	0	18	0	2
743	0	7	0	2
744	0	5	0	3
745	0	13	0	2
746	0	4	0	3
747	0	4	0	1
747	4	5	1	3
748	0	5	0	1
748	5	24	1	3
749	0	19	0	2
750	0	10	0	2
751	0	19	0	2
752	0	15	0	2
753	0	9	0	2
754	0	6	0	1
754	6	10	1	3
755	0	8	0	2
756	0	5	0	2
757	0	24	0	2
758	0	3	0	2
759	0	15	0	2
760	0	44	0	1
760	44	72.0417	1	2
761	0	67.0417	0	2
762	0	9	0	2
763	0	8	0	2
764	0	13	0	2
765	0	14	0	2
766	0	17	0	2
767	0	30	0	2
768	0	14	0	2
769	0	12	0	2
770	0	12	0	2
771	0	48	0	2
772	0	14	0	1
772	14	37	1	3
773	0	22	0	2
774	0	3	0	1
774	3	22	1	2
775	0	20	0	2
776	0	18	0	2
777	0	20	0	2
778	0	19	0	2
779	0	11	0	2
780	0	19	0	2
781	0	11	0	2
782	0	1	0	2
783	0	20	0	2
784	0	24	0	2
785	0	49	0	2
786	0	4	0	1
786	4	14	1	2
787	0	10	0	1
787	10	59.0417	1	2
788	0	16	0	2
789	0	2	0	1
789	2	26	1	2
790	0	11	0	2
791	0	12	0	2
792	0	11	0	2
793	0	9	0	2
794	0	8	0	2
795	0	33	0	1
795	33	44	1	3
796	0	5	0	2
797	0	9	0	2
798	0	13	0	2
799	0	10	0	2
800	0	10	0	2
801	0	14	0	1
801	14	38	1	2
802	0	7	0	2
803	0	7	0	2
804	0	20	0	2
805	0	2	0	3
806	0	17	0	2
807	0	16	0	2
808	0	14	0	2
809	0	14	0	2
810	0	9	0	2
811	0	5	0	2
812	0	8	0	2
813	0	8	0	1
813	8	11	1	2
814	0	13	0	2
815	0	7	0	2
816	0	33	0	1
816	33	36	1	2
817	0	11	0	2
818	0	6	0	2
819	0	14	0	2
820	0	13	0	1
820	13	31	1	2
821	0	10	0	2
822	0	12	0	2
823	0	5	0	1
823	5	20	1	3
824	0	1	0	3
825	0	5	0	1
825	5	13	1	2
826	0	17	0	2
827	0	24	0	2
828	0	43	0	2
829	0	5	0	2
830	0	14	0	2
831	0	19	0	1
831	19	36	1	2
832	0	11	0	2
833	0	14	0	2
834	0	9	0	2
835	0	13	0	2
836	0	17	0	2
837	0	10	0	1
837	10	15	1	2
838	0	10	0	2
839	0	1	0	3
840	0	5	0	1
840	5	14	1	3
841	0	11	0	1
841	11	16	1	2
842	0	7	0	1
842	7	13	1	2
843	0	91.0417	0	2
844	0	14	0	2
845	0	9	0	1
845	9	20	1	2
846	0	13	0	2
847	0	16	0	2
848	0	5	0	2
849	0	3	0	1
849	3	28	1	2
850	0	21	0	2
851	0	97.0417	0	2
852	0	7	0	3
853	0	14	0	2
854	0	12	0	2
855	0	14	0	2
856	0	19	0	2
857	0	12	0	2
858	0	15	0	2
859	0	12	0	2
860	0	24	0	1
860	24	25	1	2
861	0	15	0	2
862	0	12	0	2
863	0	12	0	2
864	0	14	0	2
865	0	2	0	1
865	2	22	1	3
866	0	11	0	2
867	0	12	0	2
868	0	25	0	2
869	0	8	0	2
870	0	30	0	2
871	0	11	0	2
872	0	30	0	2
873	0	23	0	2
874	0	13	0	2
875	0	14	0	2
876	0	10	0	2
877	0	18	0	2
878	0	9	0	2
879	0	7	0	1
879	7	8	1	3
880	0	72.0417	0	2
881	0	7	0	2
882	0	14	0	1
882	14	35	1	2
883	0	23	0	2
884	0	15	0	2
885	0	14	0	2
886	0	11	0	3
887	0	10	0	2
888	0	19	0	3
889	0	12	0	2
890	0	3	0	2
891	0	10	0	1
891	10	57.0417	1	2
892	0	13	0	2
893	0	24	0	2
894	0	30	0	2
895	0	4	0	3
896	0	15	0	2
897	0	13	0	2
898	0	30	0	2
899	0	22	0	2
900	0	9	0	2
901	0	7	0	2
902	0	11	0	1
902	11	14	1	2
903	0	9	0	2
904	0	20	0	1
904	20	61.0417	1	2
905	0	4	0	2
906	0	1	0	2
907	0	8	0	2
908	0	8	0	1
908	8	18	1	2
909	0	20	0	2
910	0	26	0	2
911	0	19	0	2
912	0	6	0	2
913	0	27	0	1
913	27	30	1	3
914	0	2	0	1
914	2	6	1	2
915	0	20	0	2
916	0	12	0	2
917	0	17	0	1
917	17	28	1	2
918	0	48.0417	0	2
919	0	11	0	2
920	0	21	0	2
921	0	19	0	2
922	0	13	0	2
923	0	20	0	2
924	0	46.0417	0	2
925	0	13	0	2
926	0	4	0	2
927	0	25	0	1
927	25	53.0417	1	2
928	0	3	0	1
928	3	24	1	2
929	0	9	0	3
930	0	14	0	2
931	0	9	0	2
932	0	9	0	2
933	0	16	0	2
934	0	8	0	1
934	8	86.0417	1	2
935	0	6	0	3
936	0	36.0417	0	1
936	36.0417	90.0417	1	3
937	0	16	0	2
938	0	9	0	2
939	0	0.5	0	1
939	0.5	17.5	1	2
940	0	7	0	2
941	0	11	0	1
941	11	60.0417	1	2
942	0	3	0	1
942	3	30	1	2
943	0	21	0	2
944	0	32	0	2
945	0	3	0	2
946	0	13	0	2
947	0	17	0	2
948	0	35.0417	0	2
949	0	14	0	2
950	0	29	0	2
951	0	9	0	2
952	0	9	0	2
953	0	13	0	2
954	0	12	0	2
955	0	8	0	1
955	8	180.042	1	3
956	0	6	0	1
956	6	13	1	2
957	0	64.0417	0	2
958	0	13	0	2
959	0	22	0	2
960	0	13	0	2
961	0	9	0	2
962	0	15	0	2
963	0	4	0	1
963	4	34.0417	1	2
964	0	5	0	3
965	0	7	0	2
966	0	3	0	2
967	0	14	0	2
968	0	3	0	2
969	0	3	0	3
970	0	6	0	1
970	6	37.0417	1	2
971	0	15	0	2
972	0	15	0	2
973	0	1	0	1
973	1	4	1	3
974	0	11	0	2
975	0	10	0	2
976	0	14	0	2
977	0	144.042	0	2
978	0	10	0	2
979	0	10	0	1
979	10	70.0417	1	2
980	0	6	0	1
980	6	79.0417	1	2
981	0	5	0	1
981	5	23	1	2
982	0	11	0	2
983	0	18	0	1
983	18	70.0417	1	2
984	0	7	0	1
984	7	21	1	2
985	0	18	0	2
986	0	25	0	1
986	25	39.0417	1	3
987	0	11	0	2
988	0	13	0	2
989	0	9	0	2
990	0	16	0	2
991	0	27.0417	0	2
992	0	15	0	1
992	15	42.0417	1	2
993	0	17	0	2
994	0	14	0	2
995	0	10	0	2
996	0	2	0	2
997	0	16	0	2
998	0	39.0417	0	1
998	39.0417	50.0417	1	2
999	0	21	0	2
1000	0	5	0	2
1001	0	14	0	2
1002	0	3	0	1
1002	3	21	1	2
1003	0	11	0	2
1004	0	34.0417	0	2
1005	0	11	0	2
1006	0	10	0	2
1007	0	19	0	2
1008	0	35.0417	0	1
1008	35.0417	62.0417	1	2
1009	0	3	0	2
1010	0	3	0	3
1011	0	9	0	2
1012	0	14	0	2
1013	0	1	0	2
1014	0	11	0	2
1015	0	9	0	2
1016	0	11	0	2
1017	0	38.0417	0	1
1017	38.0417	52.0417	1	3
1018	0	15	0	2
1019	0	17	0	2
1020	0	25.0417	0	1
1020	25.0417	59.0417	1	2
1021	0	4	0	1
1021	4	29.0417	1	2
1022	0	16	0	2
1023	0	1	0	3
1024	0	16	0	2
1025	0	20.0417	0	2
1026	0	8	0	2
1027	0	34.0417	0	1
1027	34.0417	42.0417	1	2
1028	0	20.0417	0	2
1029	0	21.0417	0	2
1030	0	30.0417	0	2
1031	0	13	0	2
1032	0	8	0	2
1033	0	3	0	2
1034	0	12	0	1
1034	12	14	1	2
1035	0	35.0417	0	2
1036	0	8	0	2
1037	0	4	0	1
1037	4	42.0417	1	2
1038	0	7	0	1
1038	7	19.0417	1	3
1039	0	12	0	2
1040	0	29.0417	0	2
1041	0	12	0	2
1042	0	11	0	1
1042	11	21.0417	1	2
1043	0	8	0	2
1044	0	21.0417	0	2
1045	0	4	0	1
1045	4	8	1	2
1046	0	7	0	2
1047	0	13	0	2
1048	0	8	0	2
1049	0	13	0	1
1049	13	63.0417	1	3
1050	0	19.0417	0	2
1051	0	19.0417	0	1
1051	19.0417	166.042	1	2
1052	0	12	0	2
1053	0	10	0	2
1054	0	11	0	2
1055	0	32.0417	0	2
1056	0	11	0	2
1057	0	19.0417	0	2
1058	0	17.0417	0	2
1059	0	2	0	1
1059	2	19.0417	1	2
1060	0	27.0417	0	2
1061	0	1	0	3
1062	0	2	0	3
1063	0	3	0	3
1064	0	10	0	2
1065	0	7	0	1
1065	7	24.0417	1	2
1066	0	7	0	2
1067	0	7	0	2
1068	0	10	0	1
1068	10	17.0417	1	3
1069	0	6	0	1
1069	6	30.0417	1	2
1070	0	6	0	1
1070	6	103.042	1	2
1071	0	30.0417	0	2
1072	0	10	0	2
1073	0	9	0	2
1074	0	11	0	1
1074	11	31.0417	1	3
1075	0	1	0	3
1076	0	23.0417	0	2
1077	0	8	0	1
1077	8	28.0417	1	2
1078	0	16.0417	0	3
1079	0	6	0	1
1079	6	14.0417	1	3
1080	0	8	0	2
1081	0	14.0417	0	2
1082	0	12	0	2
1083	0	6.04167	0	2
1084	0	12.0417	0	2
1085	0	8	0	2
1086	0	15.0417	0	1
1086	15.0417	43.0417	1	2
1087	0	10	0	1
1087	10	21.0417	1	2
1088	0	4	0	1
1088	4	12.0417	1	2
1089	0	15.0417	0	2
1090	0	13.0417	0	1
1090	13.0417	45.0417	1	2
1091	0	12.0417	0	2
1092	0	12.0417	0	2
1093	0	33.0417	0	2
1094	0	19.0417	0	1
1094	19.0417	35.0417	1	2
1095	0	63.0417	0	3
1096	0	19.0417	0	2
1097	0	15.0417	0	2
1098	0	16.0417	0	2
1099	0	19.0417	0	2
1100	0	19.0417	0	2
1101	0	15.0417	0	2
1102	0	8	0	2
1103	0	7	0	2
1104	0	18.0417	0	2
1105	0	14.0417	0	2
1106	0	29.0417	0	2
1107	0	18.0417	0	2
1108	0	18.0417	0	2
1109	0	3	0	1
1109	3	5	1	3
1110	0	8	0	3
1111	0	11.0417	0	2
1112	0	3	0	2
1113	0	4	0	3
1114	0	13.0417	0	1
1114	13.0417	31.0417	1	3
1115	0	32.0417	0	2
1116	0	11.0417	0	2
1117	0	25.0417	0	1
1117	25.0417	60.0417	1	2
1118	0	18.0417	0	2
1119	0	22.0417	0	2
1120	0	6	0	3
1121	0	12.0417	0	2
1122	0	23.0417	0	2
1123	0	11.0417	0	2
1124	0	14.0417	0	2
1125	0	22.0417	0	2
1126	0	21.0417	0	2
1127	0	6	0	1
1127	6	21.0417	1	2
1128	0	12.0417	0	1
1128	12.0417	51.0417	1	2
1129	0	13.0417	0	2
1130	0	15.0417	0	2
1131	0	29.0417	0	2
1132	0	6.04167	0	2
1133	0	12.0417	0	2
1134	0	13.0417	0	2
1135	0	2	0	1
1135	2	37.0417	1	2
1136	0	8.04167	0	1
1136	8.04167	26.0417	1	2
1137	0	14.0417	0	2
1138	0	15.0417	0	2
1139	0	21.0417	0	1
1139	21.0417	48.0417	1	3
1140	0	16.0417	0	3
1141	0	6.04167	0	2
1142	0	15.0417	0	2
1143	0	18.0417	0	2
1144	0	10.0417	0	2
1145	0	28.0417	0	1
1145	28.0417	46.0417	1	2
1146	0	2	0	1
1146	2	7.04167	1	3
1147	0	49.0417	0	2
1148	0	10.0417	0	2
1149	0	25.0417	0	2
1150	0	11.0417	0	2
1151	0	8.04167	0	2
1152	0	10.0417	0	2
1153	0	12.0417	0	2
1154	0	26.0417	0	3
1155	0	5.04167	0	3
1156	0	24.0417	0	2
1157	0	6.04167	0	1
1157	6.04167	27.0417	1	2
1158	0	62.0417	0	3
1159	0	19.0417	0	2
1160	0	14.0417	0	2
1161	0	19.0417	0	2
1162	0	23	0	2
1163	0	15	0	2
1164	0	8	0	2
1165	0	14	0	2
1166	0	10	0	2
1167	0	8	0	1
1167	8	29	1	2
1168	0	6	0	1
1168	6	17	1	2
1169	0	0.5	0	1
1169	0.5	45.5	1	2
1170	0	7	0	3
1171	0	9	0	2
1172	0	16	0	2
1173	0	16	0	1
1173	16	36	1	2
1174	0	16	0	2
1175	0	35	0	2
1176	0	30	0	2
1177	0	16	0	2
1178	0	12	0	2
1179	0	14	0	2
1180	0	21	0	2
1181	0	25	0	2
1182	0	17	0	2
1183	0	5	0	1
1183	5	12	1	3
1184	0	13	0	2
1185	0	12	0	2
1186	0	13	0	2
1187	0	10	0	2
1188	0	0.5	0	1
1188	0.5	25.5	1	2
1189	0	19	0	2
1190	0	17	0	2
1191	0	10	0	2
1192	0	10	0	2
1193	0	84	0	2
1194	0	30	0	3
1195	0	2	0	2
1196	0	11	0	1
1196	11	51	1	2
1197	0	15	0	1
1197	15	22	1	2
1198	0	19	0	2
1199	0	2	0	3
1200	0	12	0	2
1201	0	13	0	1
1201	13	47	1	2
1202	0	18	0	2
1203	0	11	0	2
1204	0	8	0	2
1205	0	29	0	2
1206	0	42	0	2
1207	0	9	0	2
1208	0	14	0	2
1209	0	11	0	2
1210	0	14	0	2
1211	0	8	0	2
1212	0	14	0	2
1213	0	7	0	2
1214	0	13	0	2
1215	0	8	0	2
1216	0	14	0	2
1217	0	17	0	2
1218	0	13	0	2
1219	0	14	0	1
1219	14	44	1	2
1220	0	21	0	2
1221	0	6	0	2
1222	0	2	0	3
1223	0	12	0	2
1224	0	6	0	1
1224	6	28	1	2
1225	0	20	0	2
1226	0	19	0	2
1227	0	7	0	2
1228	0	13	0	1
1228	13	21	1	2
1229	0	21	0	2
1230	0	10	0	1
1230	10	19	1	2
1231	0	9	0	2
1232	0	14	0	1
1232	14	32	1	2
1233	0	13	0	2
1234	0	12	0	2
1235	0	15	0	2
1236	0	12	0	1
1236	12	22	1	2
1237	0	7	0	2
1238	0	16	0	1
1238	16	32	1	3
1239	0	0.5	0	1
1239	0.5	35.5	1	3
1240	0	12	0	2
1241	0	35	0	2
1242	0	14	0	1
1242	14	50	1	3
1243	0	4	0	2
1244	0	11	0	2
1245	0	9	0	1
1245	9	37	1	2
1246	0	3	0	3
1247	0	9	0	2
1248	0	9	0	2
1249	0	6	0	1
1249	6	8	1	3
1250	0	17	0	2
1251	0	28	0	2
1252	0	21	0	2
1253	0	22	0	2
1254	0	17	0	2
1255	0	26	0	2
1256	0	14	0	2
1257	0	10	0	2
1258	0	10	0	2
1259	0	3	0	1
1259	3	29	1	2
1260	0	10	0	2
1261	0	16	0	2
1262	0	27	0	2
1263	0	15	0	2
1264	0	42	0	1
1264	42	63	1	2
1265	0	2	0	3
1266	0	10	0	2
1267	0	9	0	2
1268	0	28	0	2
1269	0	10	0	1
1269	10	23	1	2
1270	0	9	0	2
1271	0	10	0	1
1271	10	23	1	2
1272	0	14	0	2
1273	0	10	0	2
1274	0	7	0	2
1275	0	5	0	1
1275	5	7	1	3
1276	0	14	0	2
1277	0	14	0	2
1278	0	35	0	2
1279	0	14	0	2
1280	0	12	0	2
1281	0	11	0	2
1282	0	11	0	2
1283	0	14	0	2
1284	0	15	0	2
1285	0	39	0	2
1286	0	13	0	2
1287	0	13	0	2
1288	0	11	0	2
1289	0	59	0	2
1290	0	14	0	2
1291	0	25	0	2
1292	0	21	0	1
1292	21	98	1	2
1293	0	10	0	1
1293	10	12	1	3
1294	0	23	0	2
1295	0	36	0	2
1296	0	15	0	2
1297	0	15	0	2
1298	0	6	0	1
1298	6	32	1	2
1299	0	11	0	2
1300	0	10	0	2
1301	0	16	0	2
1302	0	14	0	2
1303	0	30	0	2
1304	0	13	0	2
1305	0	10	0	2
1306	0	7	0	2
1307	0	1	0	2
1308	0	13	0	2
1309	0	22	0	1
1309	22	49	1	2
1310	0	5	0	2
1311	0	12	0	2
1312	0	6	0	2
1313	0	33	0	2
1314	0	9	0	2
1315	0	6	0	3
1316	0	12	0	2
1317	0	3	0	1
1317	3	49	1	2
1318	0	9	0	2
1319	0	21	0	2
1320	0	6	0	1
1320	6	15	1	2
1321	0	9	0	1
1321	9	21	1	2
1322	0	13	0	2
1323	0	18	0	2
1324	0	15	0	2
1325	0	26	0	2
1326	0	12	0	2
1327	0	29	0	2
1328	0	12	0	2
1329	0	14	0	2
1330	0	6	0	1
1330	6	12	1	2
1331	0	8	0	1
1331	8	32	1	2
1332	0	11	0	2
1333	0	12	0	2
1334	0	13	0	2
1335	0	10	0	2
1336	0	14	0	2
1337	0	10	0	2
1338	0	9	0	1
1338	9	31	1	2
1339	0	13	0	2
1340	0	8	0	2
1341	0	2	0	2
1342	0	24	0	2
1343	0	10	0	2
1344	0	10	0	2
1345	0	12	0	2
1346	0	10	0	2
1347	0	23	0	2
1348	0	18	0	2
1349	0	5	0	2
1350	0	6	0	1
1350	6	19	1	3
1351	0	16	0	2
1352	0	12	0	1
1352	12	74	1	2
1353	0	8	0	3
1354	0	28	0	1
1354	28	44	1	2
1355	0	11	0	2
1356	0	10	0	2
1357	0	27	0	2
1358	0	9	0	2
1359	0	27	0	2
1360	0	23	0	2
1361	0	13	0	2
1362	0	12	0	2
1363	0	7	0	2
1364	0	4	0	1
1364	4	55	1	2
1365	0	5	0	2
1366	0	12	0	2
1367	0	9	0	2
1368	0	12	0	2
1369	0	8	0	2
1370	0	13	0	2
1371	0	18	0	2
1372	0	19	0	1
1372	19	19.5	1	3
1373	0	12	0	2
1374	0	2	0	3
1375	0	24	0	1
1375	24	40	1	2
1376	0	20	0	1
1376	20	37	1	3
1377	0	12	0	2
1378	0	11	0	2
1379	0	46	0	2
1380	0	14	0	2
1381	0	11	0	2
1382	0	7	0	2
1383	0	4	0	2
1384	0	6	0	2
1385	0	16	0	2
1386	0	11	0	2
1387	0	14	0	2
1388	0	7	0	3
1389	0	2	0	1
1389	2	18	1	3
1390	0	5	0	2
1391	0	4	0	1
1391	4	51	1	2
1392	0	21	0	2
1393	0	11	0	2
1394	0	3	0	1
1394	3	16	1	2
1395	0	8	0	2
1396	0	11	0	2
1397	0	14	0	2
1398	0	9	0	2
1399	0	10	0	2
1400	0	20	0	2
1401	0	13	0	2
1402	0	13	0	2
1403	0	3	0	3
1404	0	10	0	2
1405	0	9	0	2
1406	0	5	0	2
1407	0	21	0	3
1408	0	29	0	2
1409	0	47	0	2
1410	0	12	0	2
1411	0	9	0	2
1412	0	14	0	1
1412	14	50	1	2
1413	0	16	0	2
1414	0	9	0	2
1415	0	18	0	2
1416	0	15	0	3
1417	0	14	0	2
1418	0	18	0	2
1419	0	4	0	1
1419	4	18	1	2
1420	0	4	0	2
1421	0	13	0	3
1422	0	8	0	2
1423	0	25	0	2
1424	0	14	0	2
1425	0	4	0	3
1426	0	10	0	2
1427	0	52	0	1
1427	52	69	1	3
1428	0	10	0	1
1428	10	28	1	3
1429	0	15	0	1
1429	15	101	1	3
1430	0	15	0	1
1430	15	117.958	1	2
1431	0	13	0	2
1432	0	12	0	2
1433	0	6	0	3
1434	0	62	0	3
1435	0	14	0	2
1436	0	4	0	1
1436	4	47	1	2
1437	0	7	0	2
1438	0	15	0	1
1438	15	22	1	2
1439	0	18	0	2
1440	0	15	0	2
1441	0	35	0	2
1442	0	22	0	2
1443	0	13	0	1
1443	13	28	1	2
1444	0	10	0	2
1445	0	8	0	3
1446	0	6	0	1
1446	6	36	1	3
1447	0	12	0	1
1447	12	17	1	2
1448	0	10	0	2
1449	0	31	0	2
1450	0	9	0	2
1451	0	10	0	2
1452	0	12	0	2
1453	0	9	0	2
1454	0	9	0	2
1455	0	9	0	2
1456	0	6	0	2
1457	0	23	0	2
1458	0	9	0	2
1459	0	16	0	1
1459	16	20	1	2
1460	0	5	0	3
1461	0	18	0	2
1462	0	16	0	2
1463	0	3	0	1
1463	3	15	1	2
1464	0	4	0	2
1465	0	4	0	2
1466	0	11	0	2
1467	0	36	0	2
1468	0	28	0	2
1469	0	19	0	2
1470	0	32	0	2
1471	0	24	0	2
1472	0	30	0	1
1472	30	56	1	2
1473	0	27	0	2
1474	0	21	0	2
1475	0	10	0	1
1475	10	14	1	2
1476	0	10	0	1
1476	10	46	1	2
1477	0	24	0	2
1478	0	11	0	2
1479	0	12	0	2
1480	0	26	0	2
1481	0	22	0	2
1482	0	24	0	2
1483	0	14	0	2
1484	0	11	0	1
1484	11	21	1	3
1485	0	7	0	2
1486	0	15	0	2
1487	0	14	0	2
1488	0	4	0	1
1488	4	6	1	3
1489	0	7	0	1
1489	7	14	1	3
1490	0	35	0	2
1491	0	12	0	3
1492	0	14	0	3
1493	0	6	0	2
1494	0	10	0	1
1494	10	31	1	2
1495	0	15	0	1
1495	15	71	1	2
1496	0	24	0	2
1497	0	4	0	1
1497	4	14	1	3
1498	0	6	0	2
1499	0	23	0	2
1500	0	6	0	2
1501	0	12	0	2
1502	0	5	0	2
1503	0	19	0	2
1504	0	13	0	2
1505	0	9	0	3
1506	0	26	0	1
1506	26	36	1	3
1507	0	15	0	2
1508	0	12	0	2
1509	0	20	0	2
1510	0	18	0	1
1510	18	27	1	2
1511	0	5	0	2
1512	0	32	0	2
1513	0	2	0	1
1513	2	38	1	3
1514	0	20	0	2
1515	0	12	0	1
1515	12	20	1	3
1516	0	8	0	2
1517	0	28	0	2
1518	0	11	0	2
1519	0	12	0	1
1519	12	19	1	2
1520	0	16	0	2
1521	0	35	0	2
1522	0	48	0	2
1523	0	11	0	1
1523	11	21	1	2
1524	0	13	0	2
1525	0	7	0	3
1526	0	3	0	2
1527	0	2	0	1
1527	2	29	1	2
1528	0	13	0	3
1529	0	7	0	3
1530	0	14	0	2
1531	0	23	0	2
1532	0	1	0	3
1533	0	6	0	2
1534	0	7	0	3
1535	0	12	0	1
1535	12	59	1	2
1536	0	11	0	2
1537	0	31	0	1
1537	31	94.9583	1	2
1538	0	10	0	1
1538	10	16	1	3
1539	0	17	0	2
1540	0	12	0	2
1541	0	17	0	2
1542	0	15	0	2
1543	0	4	0	1
1543	4	27	1	2
1544	0	19	0	1
1544	19	22	1	3
1545	0	36	0	2
1546	0	15	0	1
1546	15	26	1	2
1547	0	12	0	2
1548	0	18	0	1
1548	18	35	1	2
1549	0	22	0	2
1550	0	3	0	3
1551	0	2	0	1
1551	2	35	1	2
1552	0	11	0	1
1552	11	70	1	2
1553	0	24	0	2
1554	0	20	0	2
1555	0	18	0	2
1556	0	10	0	2
1557	0	1	0	3
1558	0	10	0	2
1559	0	11	0	2
1560	0	9	0	2
1561	0	4	0	2
1562	0	16	0	3
1563	0	23	0	2
1564	0	13	0	2
1565	0	14	0	2
1566	0	8	0	1
1566	8	24	1	2
1567	0	16	0	2
1568	0	16	0	2
1569	0	2	0	3
1570	0	9	0	2
1571	0	4	0	1
1571	4	34	1	2
1572	0	14	0	1
1572	14	39	1	3
1573	0	13	0	2
1574	0	15	0	2
1575	0	3	0	3
1576	0	16	0	2
1577	0	8	0	1
1577	8	13	1	2
1578	0	12	0	1
1578	12	75	1	2
1579	0	13	0	2
1580	0	3	0	1
1580	3	42	1	2
1581	0	9	0	1
1581	9	27	1	2
1582	0	7	0	1
1582	7	22	1	3
1583	0	23	0	1
1583	23	56	1	2
1584	0	6	0	2
1585	0	8	0	2
1586	0	4	0	1
1586	4	47	1	2
1587	0	7	0	3
1588	0	9	0	2
1589	0	12	0	2
1590	0	24	0	1
1590	24	36	1	2
1591	0	7	0	2
1592	0	8	0	2
1593	0	11	0	2
1594	0	13	0	2
1595	0	13	0	2
1596	0	10	0	3
1597	0	8	0	2
1598	0	7	0	2
1599	0	15	0	2
1600	0	21	0	2
1601	0	20	0	1
1601	20	29	1	3
1602	0	35	0	2
1603	0	37	0	1
1603	37	57	1	3
1604	0	1	0	3
1605	0	7	0	2
1606	0	5	0	1
1606	5	59	1	2
1607	0	17	0	2
1608	0	8	0	1
1608	8	17	1	3
1609	0	10	0	2
1610	0	4	0	1
1610	4	15	1	2
1611	0	11	0	2
1612	0	8	0	2
1613	0	14	0	1
1613	14	18	1	2
1614	0	10	0	1
1614	10	42	1	2
1615	0	18	0	2
1616	0	1	0	1
1616	1	17	1	2
1617	0	11	0	2
1618	0	9	0	1
1618	9	73	1	3
1619	0	17	0	2
1620	0	15	0	1
[truncated: 3,644 more rows]
